# Supplementary material for: (E)-N′-[(E)-2-Methyl­pent-2-enyl­idene]isonicotinohydrazide
Source: Acta Crystallogr Sect E Struct Rep Online. 2010 May 29;66(Pt 6):o1489–90. doi: 10.1107/S1600536810019434 (PMC2979436; doi:10.1107/S1600536810019434)
Supplement: Supplementary file 1 [file e-66-o1489-sup1.cif]

##############################################################################
###                                                                        ###
###        Electronic paper (Acta Crystallographica Section E)             ###
###                                                                        ###
##############################################################################
#                                                                            #
# This CIF contains the data in a paper accepted for publication in Acta     #
# Crystallographica Section E. It conforms to the requirements of Notes      #
# for Authors for Section E, and has been peer reviewed under the auspices   #
# of the IUCr Commission on Journals.                                        #
#                                                                            #
# Full details of the Crystallographic Information File format               #
# are given in the paper "The Crystallographic Information File (CIF):       #
# a New Standard Archive File for Crystallography" by S. R. Hall, F. H.      #
# Allen and I. D. Brown [Acta Cryst. (1991), A47, 655-685].                  #
#                                                                            #
# The current version of the core CIF dictionary is obtainable from          #
# ftp://ftp.iucr.org/pub/cif_core.dic. The current version number is 2.4.    #
#                                                                            #
# Software is freely available for graphical display of the structure(s) in  #
# this CIF.  For information consult the CIF home page http://www.iucr.org/  #
# cif/home.html                                                              #
#                                                                            #
# This file may be used for bona fide research purposes within the           #
# scientific community so long as proper attribution is given to the journal # 
# article from which it was obtained.                                        #
#                                                                            #
##############################################################################
                                             
data_global
_audit_creation_method     'form.cif (version 2.0)'
_journal_data_validation_number     ?
_journal_date_recd_electronic     2010-05-20
_journal_date_accepted     2010-05-24
_journal_name_full     'Acta Crystallographica, Section E'
_journal_year     2010
_journal_volume     66
_journal_issue      6
_journal_page_first     o1489
_journal_page_last     o1490
_journal_paper_category     QO
_journal_coeditor_code     IS2553
_publ_contact_author_name     'Prof. Fun, Hoong-Kun'
_publ_contact_author_address
;
      X-ray Crystallography Unit
      School of Physics
      Universiti Sains Malaysia
      11800 USM, Penang
      MALAYSIA
;
_publ_contact_author_email     'hkfun@usm.my'
_publ_contact_author_fax     '604 6579150'
_publ_contact_author_phone     '604 6533652'
_publ_section_title
;
(<i>E</i>)-<i>N</i>'-[(<i>E</i>)-2-Methylpent-2-enylidene]isonicotinohydrazide
;
loop_
    _publ_author_name
    _publ_author_footnote
    _publ_author_address
    'H. S. Naveenkumar' ?
;
      School of Pharmaceutical Sciences
      Universiti Sains Malaysia
      11800 USM, Penang
      Malaysia
;
    'Amirin Sadikun'
;
      Additional correspondence author, e-mail: amirin@usm.my.
;
;
      School of Pharmaceutical Sciences
      Universiti Sains Malaysia
      11800 USM, Penang
      Malaysia
;
    'Pazilah Ibrahim' ?
;
      School of Pharmaceutical Sciences
      Universiti Sains Malaysia
      11800 USM, Penang
      Malaysia
;
    'Wan-Sin Loh'
;
      Thomson Reuters ResearcherID: C-7581-2009.
;
;
      X-ray Crystallography Unit
      School of Physics
      Universiti Sains Malaysia
      11800 USM, Penang
      Malaysia
;
    'Hoong-Kun Fun'
;
      Thomson Reuters ResearcherID: A-3561-2009.
;
;
      X-ray Crystallography Unit
      School of Physics
      Universiti Sains Malaysia
      11800 USM, Penang
      Malaysia
;
data_I
_audit_creation_method     SHELXL-97
_chemical_name_systematic
;
(<i>E</i>)-<i>N</i>'-[(<i>E</i>)-2-Methylpent-2-enylidene]isonicotinohydrazide
;
_chemical_name_common     ?
_chemical_formula_moiety     'C12 H15 N3 O'
_chemical_formula_sum     'C12 H15 N3 O'
_chemical_formula_iupac     'C12 H15 N3 O'
_chemical_formula_weight     217.27
_chemical_melting_point     ?
_symmetry_cell_setting     monoclinic
_symmetry_space_group_name_H-M     'C c'
_symmetry_space_group_name_Hall     'C -2yc'
loop_
    _symmetry_equiv_pos_as_xyz
    'x, y, z'
    'x, -y, z+1/2'
    'x+1/2, y+1/2, z'
    'x+1/2, -y+1/2, z+1/2'
_cell_length_a     19.809(4)
_cell_length_b     8.3459(15)
_cell_length_c     16.021(3)
_cell_angle_alpha     90.00
_cell_angle_beta     119.825(3)
_cell_angle_gamma     90.00
_cell_volume     2297.7(7)
_cell_formula_units_Z     8
_cell_measurement_reflns_used     3734
_cell_measurement_theta_min     2.70
_cell_measurement_theta_max     30.14
_cell_measurement_temperature     100.00(10)
_exptl_crystal_description     'plate'
_exptl_crystal_colour     'colourless'
_exptl_crystal_size_max     0.54
_exptl_crystal_size_mid     0.20
_exptl_crystal_size_min     0.10
_exptl_crystal_density_diffrn     1.256
_exptl_crystal_density_meas     ?
_exptl_crystal_density_method     'not measured'
_exptl_crystal_F_000     928
_exptl_absorpt_coefficient_mu     0.083
_exptl_absorpt_correction_type     multi-scan
_exptl_absorpt_process_details     '(<i>SADABS</i>; Bruker, 2009)'
_exptl_absorpt_correction_T_min     0.9568
_exptl_absorpt_correction_T_max     0.9921
_exptl_special_details
;
The crystal was placed in the cold stream of an Oxford Cryosystems Cobra
open-flow nitrogen cryostat (Cosier & Glazer, 1986) operating at 100.0(1) K.
;
_diffrn_ambient_temperature     100.00(10)
_diffrn_radiation_type     MoK\a
_diffrn_radiation_wavelength     0.71073
_diffrn_radiation_source     'fine-focus sealed tube'
_diffrn_radiation_monochromator     graphite
_diffrn_measurement_device_type
;
Bruker APEXII DUO CCD area-detector diffractometer
;
_diffrn_measurement_method     '\f and \w scans'
_diffrn_detector_area_resol_mean     ?
_diffrn_reflns_number     12644
_diffrn_reflns_av_R_equivalents     0.0441
_diffrn_reflns_av_sigmaI/netI     0.0405
_diffrn_reflns_theta_min     2.37
_diffrn_reflns_theta_max     30.18
_diffrn_reflns_theta_full     30.18
_diffrn_measured_fraction_theta_max     0.993
_diffrn_measured_fraction_theta_full     0.993
_diffrn_reflns_limit_h_min     -28
_diffrn_reflns_limit_h_max     27
_diffrn_reflns_limit_k_min     -11
_diffrn_reflns_limit_k_max     11
_diffrn_reflns_limit_l_min     -22
_diffrn_reflns_limit_l_max     22
_diffrn_standards_number     0
_diffrn_standards_interval_count     .
_diffrn_standards_interval_time     .
_diffrn_standards_decay_%     ?
_refine_special_details
;
Refinement of <i>F</i>^2^ against ALL reflections. The weighted <i>R</i>-factor
wR and goodness of fit <i>S</i> are based on <i>F</i>^2^, conventional
<i>R</i>-factors <i>R</i> are based on <i>F</i>, with <i>F</i> set to zero for
negative <i>F</i>^2^. The threshold expression of <i>F</i>^2^ >
\s(<i>F</i>^2^) is used only for calculating <i>R</i>-factors(gt) etc. and is
not relevant to the choice of reflections for refinement. <i>R</i>-factors
based on <i>F</i>^2^ are statistically about twice as large as those based on
<i>F</i>, and <i>R</i>- factors based on ALL data will be even larger.
;
_reflns_number_total     3396
_reflns_number_gt     2883
_reflns_threshold_expression     I>2\s(I)
_refine_ls_structure_factor_coef     Fsqd
_refine_ls_matrix_type     full
_refine_ls_R_factor_all     0.0860
_refine_ls_R_factor_gt     0.0730
_refine_ls_wR_factor_gt     0.2062
_refine_ls_wR_factor_ref     0.2249
_refine_ls_goodness_of_fit_ref     1.032
_refine_ls_restrained_S_all     1.032
_refine_ls_number_reflns     3396
_refine_ls_number_parameters     301
_refine_ls_number_restraints     2
_refine_ls_hydrogen_treatment     mixed
_refine_ls_weighting_scheme     calc
_refine_ls_weighting_details
         'calc w=1/[\s^2^(Fo^2^)+(0.1580P)^2^+2.1081P] where P=(Fo^2^+2Fc^2^)/3'
_atom_sites_solution_hydrogens     geom
_atom_sites_solution_primary     direct
_atom_sites_solution_secondary     difmap
_refine_ls_shift/su_max     0.001
_refine_ls_shift/su_mean     0.000
_refine_diff_density_max     1.152
_refine_diff_density_min     -0.467
_refine_ls_extinction_method     none
_refine_ls_extinction_coef     ?
loop_
    _atom_type_symbol
    _atom_type_description
    _atom_type_scat_dispersion_real
    _atom_type_scat_dispersion_imag
    _atom_type_scat_source
    'C' 'C' 0.0033 0.0000
                         'International Tables Vol C Tables 4.2.6.8 and 6.1.1.4'
    'H' 'H' 0.0000 0.0000
                         'International Tables Vol C Tables 4.2.6.8 and 6.1.1.4'
    'N' 'N' 0.0061 0.0000
                         'International Tables Vol C Tables 4.2.6.8 and 6.1.1.4'
    'O' 'O' 0.0106 0.0000
                         'International Tables Vol C Tables 4.2.6.8 and 6.1.1.4'
_computing_data_collection     '<i>APEX2</i> (Bruker, 2009)'
_computing_cell_refinement     '<i>SAINT</i> (Bruker, 2009)'
_computing_data_reduction     '<i>SAINT</i> (Bruker, 2009)'
_computing_structure_solution     '<i>SHELXTL</i> (Sheldrick, 2008)'
_computing_structure_refinement     '<i>SHELXTL</i> (Sheldrick, 2008)'
_computing_molecular_graphics     '<i>SHELXTL</i> (Sheldrick, 2008)'
_computing_publication_material
;
<i>SHELXTL</i> (Sheldrick, 2008) and <i>PLATON</i> (Spek, 2009)
;
loop_
    _atom_site_type_symbol
    _atom_site_label
    _atom_site_fract_x
    _atom_site_fract_y
    _atom_site_fract_z
    _atom_site_U_iso_or_equiv
    _atom_site_adp_type
    _atom_site_calc_flag
    _atom_site_refinement_flags
    _atom_site_occupancy
    _atom_site_disorder_assembly
    _atom_site_disorder_group
    O O1A 0.45226(16) 0.4174(4) 0.2514(2) 0.0279(6) Uani d . 1 . .
    N N1A 0.50282(19) 0.5795(5) -0.0143(2) 0.0270(7) Uani d . 1 . .
    N N2A 0.33160(18) 0.4903(4) 0.1323(2) 0.0222(6) Uani d . 1 . .
    N N3A 0.29513(18) 0.4476(4) 0.1835(2) 0.0222(6) Uani d . 1 . .
    C C1A 0.3923(2) 0.5171(5) 0.0042(2) 0.0228(7) Uani d . 1 . .
    H H1AA 0.3391 0.4982 -0.0247 0.027 Uiso calc R 1 . .
    C C2A 0.4267(2) 0.5523(5) -0.0517(3) 0.0245(7) Uani d . 1 . .
    H H2AA 0.3950 0.5570 -0.1182 0.029 Uiso calc R 1 . .
    C C3A 0.5470(2) 0.5727(6) 0.0815(3) 0.0332(9) Uani d . 1 . .
    H H3AA 0.6000 0.5926 0.1087 0.040 Uiso calc R 1 . .
    C C4A 0.5184(2) 0.5376(6) 0.1427(3) 0.0307(8) Uani d . 1 . .
    H H4AA 0.5516 0.5322 0.2089 0.037 Uiso calc R 1 . .
    C C5A 0.4391(2) 0.5108(5) 0.1032(3) 0.0233(7) Uani d . 1 . .
    C C6A 0.4089(2) 0.4684(5) 0.1703(2) 0.0219(7) Uani d . 1 . .
    C C7A 0.2215(2) 0.4758(4) 0.1376(3) 0.0224(6) Uani d . 1 . .
    H H7AA 0.1994 0.5197 0.0762 0.027 Uiso calc R 1 . .
    C C8A 0.1715(2) 0.4418(5) 0.1777(3) 0.0256(7) Uani d . 1 . .
    C C9A 0.0963(3) 0.4814(6) 0.1240(3) 0.0356(9) Uani d . 1 . .
    H H9AA 0.0812 0.5247 0.0638 0.043 Uiso calc R 1 . .
    C C10A 0.0337(3) 0.4641(7) 0.1499(4) 0.0429(11) Uani d . 1 . .
    H H10A 0.0568 0.4299 0.2164 0.052 Uiso calc R 1 . .
    H H10B -0.0026 0.3818 0.1099 0.052 Uiso calc R 1 . .
    C C11A -0.0096(3) 0.6178(7) 0.1369(4) 0.0448(12) Uani d . 1 . .
    H H11A -0.0508 0.6005 0.1510 0.067 Uiso calc R 1 . .
    H H11B -0.0311 0.6539 0.0717 0.067 Uiso calc R 1 . .
    H H11C 0.0254 0.6975 0.1798 0.067 Uiso calc R 1 . .
    C C12A 0.2060(2) 0.3646(6) 0.2752(3) 0.0301(8) Uani d . 1 . .
    H H12A 0.1734 0.2774 0.2727 0.045 Uiso calc R 1 . .
    H H12B 0.2096 0.4422 0.3214 0.045 Uiso calc R 1 . .
    H H12C 0.2570 0.3248 0.2936 0.045 Uiso calc R 1 . .
    O O1B 0.20324(15) 0.6331(3) 0.4358(2) 0.0268(6) Uani d . 1 . .
    N N1B 0.2523(2) 1.2198(4) 0.5118(3) 0.0330(8) Uani d . 1 . .
    N N2B 0.08523(17) 0.7236(4) 0.4095(2) 0.0236(6) Uani d . 1 . .
    N N3B 0.04966(18) 0.5750(4) 0.3851(2) 0.0241(6) Uani d . 1 . .
    C C1B 0.14199(19) 1.0456(5) 0.4260(2) 0.0219(7) Uani d . 1 . .
    H H1BA 0.0886 1.0349 0.3852 0.026 Uiso calc R 1 . .
    C C2B 0.1756(2) 1.1958(5) 0.4529(3) 0.0256(7) Uani d . 1 . .
    H H2BA 0.1434 1.2851 0.4291 0.031 Uiso calc R 1 . .
    C C3B 0.2969(3) 1.0896(6) 0.5452(4) 0.0464(13) Uani d . 1 . .
    H H3BA 0.3499 1.1039 0.5869 0.056 Uiso calc R 1 . .
    C C4B 0.2692(2) 0.9350(5) 0.5217(4) 0.0392(11) Uani d . 1 . .
    H H4BA 0.3030 0.8483 0.5459 0.047 Uiso calc R 1 . .
    C C5B 0.1895(2) 0.9105(4) 0.4610(3) 0.0241(7) Uani d . 1 . .
    C C6B 0.1606(2) 0.7417(4) 0.4338(2) 0.0230(7) Uani d . 1 . .
    C C7B -0.0233(2) 0.5835(5) 0.3572(3) 0.0286(8) Uani d . 1 . .
    H H7BA -0.0463 0.6834 0.3502 0.034 Uiso calc R 1 . .
    C C8B -0.0706(2) 0.4398(5) 0.3366(4) 0.0354(10) Uani d . 1 . .
    C C9B -0.1419(3) 0.4525(7) 0.3267(5) 0.0529(15) Uani d . 1 . .
    H H9BA -0.1580 0.5559 0.3297 0.063 Uiso calc R 1 . .
    C C10B -0.1989(3) 0.3214(7) 0.3113(5) 0.0497(13) Uani d . 1 . .
    H H10C -0.1876 0.2290 0.2836 0.060 Uiso calc R 1 . .
    H H10D -0.1926 0.2896 0.3730 0.060 Uiso calc R 1 . .
    C C11B -0.2777(4) 0.3700(8) 0.2492(8) 0.072(2) Uani d . 1 . .
    H H11D -0.3123 0.2879 0.2476 0.108 Uiso calc R 1 . .
    H H11E -0.2861 0.3870 0.1855 0.108 Uiso calc R 1 . .
    H H11F -0.2876 0.4677 0.2729 0.108 Uiso calc R 1 . .
    C C12B -0.0352(3) 0.2825(5) 0.3361(4) 0.0387(10) Uani d . 1 . .
    H H12D -0.0744 0.2008 0.3132 0.058 Uiso calc R 1 . .
    H H12E 0.0050 0.2568 0.4002 0.058 Uiso calc R 1 . .
    H H12F -0.0132 0.2886 0.2946 0.058 Uiso calc R 1 . .
    H H1NB 0.059(3) 0.808(7) 0.421(4) 0.023(11) Uiso d . 1 . .
    H H1NA 0.306(3) 0.543(7) 0.082(4) 0.028(13) Uiso d . 1 . .
loop_
    _atom_site_aniso_label
    _atom_site_aniso_U_11
    _atom_site_aniso_U_22
    _atom_site_aniso_U_33
    _atom_site_aniso_U_12
    _atom_site_aniso_U_13
    _atom_site_aniso_U_23
    O1A 0.0188(12) 0.0390(16) 0.0207(12) 0.0013(11) 0.0059(10) 0.0045(11)
    N1A 0.0189(14) 0.0374(18) 0.0235(15) -0.0008(12) 0.0098(12) 0.0006(13)
    N2A 0.0157(13) 0.0295(15) 0.0201(14) 0.0012(11) 0.0079(11) 0.0049(12)
    N3A 0.0198(14) 0.0243(14) 0.0219(13) -0.0011(11) 0.0099(11) 0.0020(11)
    C1A 0.0157(14) 0.0303(17) 0.0187(15) -0.0021(12) 0.0056(12) -0.0013(13)
    C2A 0.0175(15) 0.0339(19) 0.0173(14) 0.0015(13) 0.0051(12) 0.0014(13)
    C3A 0.0150(15) 0.055(3) 0.0224(17) -0.0095(16) 0.0041(13) 0.0000(17)
    C4A 0.0162(16) 0.048(2) 0.0202(16) -0.0066(15) 0.0030(13) 0.0004(15)
    C5A 0.0122(14) 0.0301(17) 0.0211(15) -0.0009(12) 0.0034(12) 0.0021(13)
    C6A 0.0161(14) 0.0251(16) 0.0195(15) -0.0022(12) 0.0051(12) -0.0028(12)
    C7A 0.0184(15) 0.0255(16) 0.0196(14) 0.0002(12) 0.0067(12) 0.0020(13)
    C8A 0.0186(16) 0.0363(19) 0.0204(16) 0.0034(14) 0.0087(13) 0.0004(14)
    C9A 0.0235(19) 0.052(3) 0.0292(19) 0.0060(18) 0.0117(16) 0.0065(19)
    C10A 0.030(2) 0.050(3) 0.052(3) 0.006(2) 0.024(2) 0.008(2)
    C11A 0.038(3) 0.050(3) 0.052(3) 0.009(2) 0.026(2) 0.005(2)
    C12A 0.0236(17) 0.040(2) 0.0255(17) 0.0012(15) 0.0113(14) 0.0032(16)
    O1B 0.0165(11) 0.0251(12) 0.0306(13) 0.0023(9) 0.0056(10) -0.0032(11)
    N1B 0.0257(16) 0.0244(15) 0.0346(17) -0.0034(13) 0.0042(14) -0.0038(14)
    N2B 0.0130(12) 0.0264(15) 0.0249(14) -0.0001(11) 0.0046(11) -0.0037(12)
    N3B 0.0202(14) 0.0238(14) 0.0230(14) -0.0024(11) 0.0066(12) -0.0003(11)
    C1B 0.0153(14) 0.0267(17) 0.0189(14) 0.0028(12) 0.0049(12) 0.0007(12)
    C2B 0.0231(16) 0.0265(17) 0.0236(15) 0.0000(13) 0.0088(13) -0.0017(13)
    C3B 0.0202(18) 0.031(2) 0.055(3) -0.0013(16) -0.0055(18) -0.008(2)
    C4B 0.0148(16) 0.0258(18) 0.050(3) 0.0010(13) -0.0046(16) -0.0063(17)
    C5B 0.0164(14) 0.0235(16) 0.0236(16) 0.0006(12) 0.0034(13) -0.0033(13)
    C6B 0.0181(15) 0.0240(16) 0.0200(14) -0.0001(12) 0.0043(12) -0.0018(12)
    C7B 0.0191(15) 0.0243(17) 0.0342(19) -0.0018(13) 0.0071(14) -0.0075(15)
    C8B 0.0235(18) 0.0281(19) 0.050(3) -0.0089(15) 0.0144(18) -0.0160(18)
    C9B 0.032(2) 0.040(3) 0.081(4) -0.010(2) 0.023(3) -0.021(3)
    C10B 0.041(3) 0.041(3) 0.064(3) -0.006(2) 0.023(3) -0.006(2)
    C11B 0.055(4) 0.044(3) 0.137(8) -0.010(3) 0.063(5) -0.020(4)
    C12B 0.036(2) 0.0262(19) 0.063(3) -0.0065(16) 0.032(2) -0.0093(19)
_geom_special_details
;
All esds (except the esd in the dihedral angle between two l.s. planes) are
estimated using the full covariance matrix. The cell esds are taken into
account individually in the estimation of esds in distances, angles and
torsion angles; correlations between esds in cell parameters are only used
when they are defined by crystal symmetry. An approximate (isotropic)
treatment of cell esds is used for estimating esds involving l.s. planes.
;
loop_
    _geom_bond_atom_site_label_1
    _geom_bond_atom_site_label_2
    _geom_bond_site_symmetry_2
    _geom_bond_distance
    _geom_bond_publ_flag
    O1A C6A . 1.223(5) ?
    N1A C2A . 1.337(5) ?
    N1A C3A . 1.338(5) ?
    N2A C6A . 1.350(4) ?
    N2A N3A . 1.382(4) ?
    N2A H1NA . 0.83(6) ?
    N3A C7A . 1.287(5) ?
    C1A C5A . 1.384(5) ?
    C1A C2A . 1.399(5) ?
    C1A H1AA . 0.9300 ?
    C2A H2AA . 0.9300 ?
    C3A C4A . 1.385(6) ?
    C3A H3AA . 0.9300 ?
    C4A C5A . 1.389(5) ?
    C4A H4AA . 0.9300 ?
    C5A C6A . 1.510(5) ?
    C7A C8A . 1.451(5) ?
    C7A H7AA . 0.9300 ?
    C8A C9A . 1.340(5) ?
    C8A C12A . 1.503(5) ?
    C9A C10A . 1.496(6) ?
    C9A H9AA . 0.9300 ?
    C10A C11A . 1.499(8) ?
    C10A H10A . 0.9700 ?
    C10A H10B . 0.9700 ?
    C11A H11A . 0.9600 ?
    C11A H11B . 0.9600 ?
    C11A H11C . 0.9600 ?
    C12A H12A . 0.9600 ?
    C12A H12B . 0.9600 ?
    C12A H12C . 0.9600 ?
    O1B C6B . 1.228(5) ?
    N1B C3B . 1.333(6) ?
    N1B C2B . 1.346(5) ?
    N2B C6B . 1.350(4) ?
    N2B N3B . 1.383(4) ?
    N2B H1NB . 0.94(6) ?
    N3B C7B . 1.284(5) ?
    C1B C2B . 1.384(5) ?
    C1B C5B . 1.395(5) ?
    C1B H1BA . 0.9300 ?
    C2B H2BA . 0.9300 ?
    C3B C4B . 1.379(6) ?
    C3B H3BA . 0.9300 ?
    C4B C5B . 1.397(5) ?
    C4B H4BA . 0.9300 ?
    C5B C6B . 1.502(5) ?
    C7B C8B . 1.456(6) ?
    C7B H7BA . 0.9300 ?
    C8B C9B . 1.344(7) ?
    C8B C12B . 1.490(6) ?
    C9B C10B . 1.502(8) ?
    C9B H9BA . 0.9300 ?
    C10B C11B . 1.431(10) ?
    C10B H10C . 0.9700 ?
    C10B H10D . 0.9700 ?
    C11B H11D . 0.9600 ?
    C11B H11E . 0.9600 ?
    C11B H11F . 0.9600 ?
    C12B H12D . 0.9600 ?
    C12B H12E . 0.9600 ?
    C12B H12F . 0.9600 ?
loop_
    _geom_angle_atom_site_label_1
    _geom_angle_atom_site_label_2
    _geom_angle_atom_site_label_3
    _geom_angle_site_symmetry_1
    _geom_angle_site_symmetry_3
    _geom_angle
    _geom_angle_publ_flag
    C2A N1A C3A . . 117.0(3) ?
    C6A N2A N3A . . 120.5(3) ?
    C6A N2A H1NA . . 121(4) ?
    N3A N2A H1NA . . 117(4) ?
    C7A N3A N2A . . 113.0(3) ?
    C5A C1A C2A . . 118.6(3) ?
    C5A C1A H1AA . . 120.7 ?
    C2A C1A H1AA . . 120.7 ?
    N1A C2A C1A . . 123.3(3) ?
    N1A C2A H2AA . . 118.3 ?
    C1A C2A H2AA . . 118.3 ?
    N1A C3A C4A . . 123.9(4) ?
    N1A C3A H3AA . . 118.1 ?
    C4A C3A H3AA . . 118.1 ?
    C3A C4A C5A . . 118.6(4) ?
    C3A C4A H4AA . . 120.7 ?
    C5A C4A H4AA . . 120.7 ?
    C1A C5A C4A . . 118.5(3) ?
    C1A C5A C6A . . 123.3(3) ?
    C4A C5A C6A . . 118.1(3) ?
    O1A C6A N2A . . 124.5(3) ?
    O1A C6A C5A . . 121.4(3) ?
    N2A C6A C5A . . 114.2(3) ?
    N3A C7A C8A . . 122.7(3) ?
    N3A C7A H7AA . . 118.7 ?
    C8A C7A H7AA . . 118.7 ?
    C9A C8A C7A . . 117.0(4) ?
    C9A C8A C12A . . 123.9(4) ?
    C7A C8A C12A . . 119.1(3) ?
    C8A C9A C10A . . 127.5(4) ?
    C8A C9A H9AA . . 116.3 ?
    C10A C9A H9AA . . 116.3 ?
    C9A C10A C11A . . 112.0(5) ?
    C9A C10A H10A . . 109.2 ?
    C11A C10A H10A . . 109.2 ?
    C9A C10A H10B . . 109.2 ?
    C11A C10A H10B . . 109.2 ?
    H10A C10A H10B . . 107.9 ?
    C10A C11A H11A . . 109.5 ?
    C10A C11A H11B . . 109.5 ?
    H11A C11A H11B . . 109.5 ?
    C10A C11A H11C . . 109.5 ?
    H11A C11A H11C . . 109.5 ?
    H11B C11A H11C . . 109.5 ?
    C8A C12A H12A . . 109.5 ?
    C8A C12A H12B . . 109.5 ?
    H12A C12A H12B . . 109.5 ?
    C8A C12A H12C . . 109.5 ?
    H12A C12A H12C . . 109.5 ?
    H12B C12A H12C . . 109.5 ?
    C3B N1B C2B . . 116.8(4) ?
    C6B N2B N3B . . 121.1(3) ?
    C6B N2B H1NB . . 119(3) ?
    N3B N2B H1NB . . 119(3) ?
    C7B N3B N2B . . 112.1(3) ?
    C2B C1B C5B . . 118.9(3) ?
    C2B C1B H1BA . . 120.6 ?
    C5B C1B H1BA . . 120.6 ?
    N1B C2B C1B . . 123.6(4) ?
    N1B C2B H2BA . . 118.2 ?
    C1B C2B H2BA . . 118.2 ?
    N1B C3B C4B . . 124.0(4) ?
    N1B C3B H3BA . . 118.0 ?
    C4B C3B H3BA . . 118.0 ?
    C3B C4B C5B . . 119.0(4) ?
    C3B C4B H4BA . . 120.5 ?
    C5B C4B H4BA . . 120.5 ?
    C1B C5B C4B . . 117.7(3) ?
    C1B C5B C6B . . 123.9(3) ?
    C4B C5B C6B . . 118.4(3) ?
    O1B C6B N2B . . 125.0(3) ?
    O1B C6B C5B . . 121.7(3) ?
    N2B C6B C5B . . 113.3(3) ?
    N3B C7B C8B . . 121.3(4) ?
    N3B C7B H7BA . . 119.4 ?
    C8B C7B H7BA . . 119.4 ?
    C9B C8B C7B . . 118.8(4) ?
    C9B C8B C12B . . 122.6(4) ?
    C7B C8B C12B . . 118.4(4) ?
    C8B C9B C10B . . 128.5(5) ?
    C8B C9B H9BA . . 115.8 ?
    C10B C9B H9BA . . 115.8 ?
    C11B C10B C9B . . 112.3(6) ?
    C11B C10B H10C . . 109.1 ?
    C9B C10B H10C . . 109.1 ?
    C11B C10B H10D . . 109.1 ?
    C9B C10B H10D . . 109.1 ?
    H10C C10B H10D . . 107.9 ?
    C10B C11B H11D . . 109.5 ?
    C10B C11B H11E . . 109.5 ?
    H11D C11B H11E . . 109.5 ?
    C10B C11B H11F . . 109.5 ?
    H11D C11B H11F . . 109.5 ?
    H11E C11B H11F . . 109.5 ?
    C8B C12B H12D . . 109.5 ?
    C8B C12B H12E . . 109.5 ?
    H12D C12B H12E . . 109.5 ?
    C8B C12B H12F . . 109.5 ?
    H12D C12B H12F . . 109.5 ?
    H12E C12B H12F . . 109.5 ?
loop_
    _geom_torsion_atom_site_label_1
    _geom_torsion_atom_site_label_2
    _geom_torsion_atom_site_label_3
    _geom_torsion_atom_site_label_4
    _geom_torsion_site_symmetry_1
    _geom_torsion_site_symmetry_2
    _geom_torsion_site_symmetry_3
    _geom_torsion_site_symmetry_4
    _geom_torsion
    _geom_torsion_publ_flag
    C6A N2A N3A C7A . . . . -179.9(3) ?
    C3A N1A C2A C1A . . . . -0.3(6) ?
    C5A C1A C2A N1A . . . . 0.4(6) ?
    C2A N1A C3A C4A . . . . 0.7(7) ?
    N1A C3A C4A C5A . . . . -1.3(8) ?
    C2A C1A C5A C4A . . . . -0.9(6) ?
    C2A C1A C5A C6A . . . . -177.8(3) ?
    C3A C4A C5A C1A . . . . 1.3(7) ?
    C3A C4A C5A C6A . . . . 178.4(4) ?
    N3A N2A C6A O1A . . . . -3.1(6) ?
    N3A N2A C6A C5A . . . . 176.2(3) ?
    C1A C5A C6A O1A . . . . 157.8(4) ?
    C4A C5A C6A O1A . . . . -19.2(6) ?
    C1A C5A C6A N2A . . . . -21.5(5) ?
    C4A C5A C6A N2A . . . . 161.5(4) ?
    N2A N3A C7A C8A . . . . -179.5(4) ?
    N3A C7A C8A C9A . . . . 177.8(4) ?
    N3A C7A C8A C12A . . . . -2.5(6) ?
    C7A C8A C9A C10A . . . . -177.9(5) ?
    C12A C8A C9A C10A . . . . 2.4(8) ?
    C8A C9A C10A C11A . . . . 127.7(6) ?
    C6B N2B N3B C7B . . . . -175.0(4) ?
    C3B N1B C2B C1B . . . . -0.3(7) ?
    C5B C1B C2B N1B . . . . -0.2(6) ?
    C2B N1B C3B C4B . . . . 1.1(9) ?
    N1B C3B C4B C5B . . . . -1.5(10) ?
    C2B C1B C5B C4B . . . . -0.2(6) ?
    C2B C1B C5B C6B . . . . -177.4(4) ?
    C3B C4B C5B C1B . . . . 0.9(8) ?
    C3B C4B C5B C6B . . . . 178.3(5) ?
    N3B N2B C6B O1B . . . . 0.6(6) ?
    N3B N2B C6B C5B . . . . -178.2(3) ?
    C1B C5B C6B O1B . . . . 153.4(4) ?
    C4B C5B C6B O1B . . . . -23.8(6) ?
    C1B C5B C6B N2B . . . . -27.8(5) ?
    C4B C5B C6B N2B . . . . 155.0(4) ?
    N2B N3B C7B C8B . . . . -174.3(4) ?
    N3B C7B C8B C9B . . . . 166.8(6) ?
    N3B C7B C8B C12B . . . . -7.8(7) ?
    C7B C8B C9B C10B . . . . -176.0(6) ?
    C12B C8B C9B C10B . . . . -1.7(11) ?
    C8B C9B C10B C11B . . . . -144.2(8) ?
loop_
    _geom_hbond_atom_site_label_D
    _geom_hbond_atom_site_label_H
    _geom_hbond_atom_site_label_A
    _geom_hbond_site_symmetry_A
    _geom_hbond_distance_DH
    _geom_hbond_distance_HA
    _geom_hbond_distance_DA
    _geom_hbond_angle_DHA
    _geom_hbond_publ_flag
    N2B H1NB N1A 4_465 0.95(6) 2.08(6) 2.973(5) 156(5) yes
    N2A H1NA N1B 2_574 0.83(6) 2.26(6) 3.005(5) 148(5) yes
    C7B H7BA O1A 3_455 0.9300 2.5100 3.171(5) 129.00 yes
    C12A H12B O1B . 0.9600 2.4800 3.433(5) 173.00 yes
