# Supplementary material for: (E)-N′-[(E)-2-Methyl­pent-2-enyl­idene]isonicotinohydrazide
Source: Acta Crystallogr Sect E Struct Rep Online. 2010 May 29;66(Pt 6):o1489–90. doi: 10.1107/S1600536810019434 (PMC2979436; doi:10.1107/S1600536810019434)
Supplement: Supplementary file 2 [file e-66-o1489-Isup2.hkl]

# 
# h,k,l, Fc-squared, Fo-squared, sigma(Fo-squared) and status flag 
# 
data_I
_shelx_title ' mo_imp_0m in Cc (100K)' 
_shelx_refln_list_code          4 
_shelx_F_calc_maximum      272.06 
_exptl_crystal_F_000       928.00 
_reflns_d_resolution_high  0.7068 
 
loop_ 
 _symmetry_equiv_pos_as_xyz 
 'x, y, z' 
 'x, -y, z+1/2' 
 'x+1/2, y+1/2, z' 
 'x+1/2, -y+1/2, z+1/2' 
 
_cell_length_a    19.8088 
_cell_length_b     8.3459 
_cell_length_c    16.0205 
_cell_angle_alpha  90.000 
_cell_angle_beta  119.825 
_cell_angle_gamma  90.000 
 
_shelx_F_squared_multiplier     1.000 
 
loop_ 
 _refln_index_h 
 _refln_index_k 
 _refln_index_l 
 _refln_F_squared_calc 
 _refln_F_squared_meas 
 _refln_F_squared_sigma 
 _refln_observed_status 
   2   0   0      192.18       37.30      6.32 o 
   4   0   0    17761.21    19668.48    384.67 o 
   6   0   0      686.66      286.78      9.94 o 
   8   0   0     8633.20     9574.26    271.06 o 
  10   0   0      397.80      268.32     11.37 o 
  12   0   0      213.82      256.48     15.36 o 
  14   0   0      134.93       94.50      7.95 o 
  16   0   0      162.36      219.90     16.66 o 
  18   0   0      181.72      131.17     14.35 o 
  20   0   0      357.19      345.86     40.41 o 
  22   0   0       41.94       58.33     17.50 o 
  24   0   0      373.61      541.05     66.62 o 
   1   1   0     3729.76     3576.38     71.00 o 
   3   1   0     5049.91     6173.94    138.85 o 
   5   1   0     3079.89     2673.03     39.80 o 
   7   1   0      341.75      670.74     13.16 o 
   9   1   0     5528.85     6570.63     95.82 o 
  11   1   0      526.34      762.26     15.25 o 
  13   1   0       17.86       28.67      3.64 o 
  15   1   0      328.00      419.86     13.00 o 
  17   1   0     1893.32     1524.52     31.21 o 
  19   1   0       95.14       68.38      9.70 o 
  21   1   0       79.02       45.68     10.50 o 
  23   1   0      182.02      173.28     15.71 o 
   0   2   0    45885.74    50857.84    990.04 o 
   2   2   0    10827.57    11160.91    352.11 o 
   4   2   0      307.33      258.77     18.41 o 
   6   2   0      830.30      662.95     19.91 o 
   8   2   0     1246.01     1484.68     25.02 o 
  10   2   0     2548.24     2763.89     48.85 o 
  12   2   0      579.69      492.19     11.30 o 
  14   2   0      351.99      421.30     12.82 o 
  16   2   0       52.11       71.96      7.81 o 
  18   2   0      266.39      225.57     20.04 o 
  20   2   0      186.42      141.75     14.11 o 
  22   2   0       57.96       83.35     11.85 o 
   1   3   0    10830.15     5420.68    189.50 o 
   5   3   0     1216.61     1140.42     47.28 o 
   7   3   0      329.59      323.33     11.11 o 
   9   3   0      337.55      432.02     12.44 o 
  11   3   0      313.65      302.18     11.30 o 
  13   3   0      632.32      581.71     18.90 o 
  15   3   0      758.07      683.16     21.74 o 
  17   3   0      544.58      497.00     19.14 o 
  19   3   0      265.03      277.41     32.74 o 
  21   3   0       12.80       14.79     10.48 o 
  23   3   0       94.04      122.00     17.03 o 
   0   4   0     2197.75     2237.90     47.75 o 
   2   4   0      402.75      587.87     12.31 o 
   4   4   0     4238.16     4290.38     69.20 o 
   6   4   0      929.51      904.06     20.47 o 
   8   4   0      497.35      357.08     14.59 o 
  10   4   0      780.74      826.21     47.02 o 
  12   4   0     1559.37     1591.14     43.11 o 
  14   4   0      767.52      782.66     26.55 o 
  16   4   0      328.78      302.11     16.70 o 
  18   4   0       24.00       16.34      7.41 o 
  20   4   0      141.75      115.40     15.64 o 
  22   4   0       12.12        0.40     10.84 o 
   1   5   0      504.22      614.04     12.41 o 
   3   5   0      755.80      799.01     17.12 o 
   5   5   0       42.14       48.55      4.71 o 
   9   5   0      345.14      316.30     23.80 o 
  11   5   0       98.94       94.82      9.08 o 
  13   5   0      153.63      150.06     11.39 o 
  15   5   0      333.68      360.55     27.23 o 
  17   5   0       62.07       63.59      9.64 o 
  19   5   0      112.95      136.29     13.07 o 
  21   5   0      258.96      254.42     37.89 o 
   0   6   0     1706.33     1634.60     40.88 o 
   2   6   0      808.07      850.83     16.47 o 
   4   6   0      662.79      813.90     18.37 o 
   6   6   0      415.68      392.00     14.86 o 
   8   6   0      238.24      243.86     17.10 o 
  10   6   0     1033.18      848.43     24.23 o 
  12   6   0        8.91        0.15      5.99 o 
  14   6   0       10.21       -0.71      6.16 o 
  16   6   0      230.47      254.22     16.40 o 
  18   6   0       49.93       31.67     11.50 o 
  20   6   0       37.81       31.87      9.92 o 
   1   7   0     1197.06     1052.07     22.51 o 
   3   7   0      162.95      209.81     12.32 o 
   5   7   0      340.32      422.26     19.45 o 
   7   7   0       10.82       27.80      6.87 o 
   9   7   0      178.59      178.46     12.25 o 
  11   7   0      175.55      148.81     17.23 o 
  13   7   0      120.22       76.93     11.93 o 
  15   7   0      446.89      457.69     20.25 o 
  17   7   0       72.41      108.68     12.73 o 
  19   7   0       93.19       79.00     11.97 o 
   0   8   0      299.48      279.08     18.42 o 
   2   8   0      152.68      149.18     10.43 o 
   4   8   0      137.82      112.58      8.50 o 
   6   8   0      252.17      190.57     17.43 o 
   8   8   0      791.71      831.49     29.17 o 
  10   8   0      222.92      148.34     12.57 o 
  12   8   0       60.65       45.47      9.85 o 
  14   8   0        2.82        6.78      8.70 o 
  16   8   0      361.72      358.95     20.72 o 
   1   9   0       53.69       28.78      7.07 o 
   3   9   0      161.56      168.22     16.97 o 
   5   9   0       88.78       72.04     11.12 o 
   7   9   0       33.64       40.24      8.71 o 
   9   9   0       80.46       68.01     16.82 o 
  11   9   0       56.21       50.36     10.53 o 
  13   9   0       16.81       30.11     10.26 o 
  15   9   0       73.44       36.24     13.69 o 
   0  10   0       25.69       41.52     15.71 o 
   2  10   0       35.39       20.80      7.74 o 
   4  10   0       19.43       10.53      9.33 o 
   6  10   0       18.18       21.07     10.27 o 
   8  10   0      163.74      159.31     20.17 o 
  10  10   0       36.28       27.53     10.48 o 
  12  10   0        0.04        9.81     12.88 o 
   1  11   0      101.00      117.52     14.68 o 
   3  11   0       50.94       26.68     10.89 o 
   5  11   0       15.56       -1.94      9.86 o 
   7  11   0       58.46       55.58     12.98 o 
 -23   1   1       19.82       22.88      9.25 o 
 -21   1   1       13.19       15.79      7.84 o 
 -19   1   1      179.01      123.45      9.91 o 
 -17   1   1      168.27      143.71     10.53 o 
 -15   1   1       91.01       85.41      6.72 o 
 -13   1   1       80.45      108.22      5.60 o 
 -11   1   1      329.21      451.27     10.07 o 
  -9   1   1      583.71      821.98     14.92 o 
  -7   1   1     1008.10      508.54     27.76 o 
  -5   1   1        8.67       15.71      2.38 o 
  -3   1   1     5186.39     4494.44     78.18 o 
  -1   1   1     1868.81     1888.13     33.08 o 
   1   1   1     5326.94     5363.31    201.05 o 
   3   1   1      332.10      400.15     10.27 o 
   5   1   1      687.80      836.16     16.35 o 
   7   1   1     2600.16     2944.51     44.89 o 
   9   1   1      815.16      544.80     12.52 o 
  11   1   1      225.78      205.88      7.61 o 
  13   1   1      249.25      198.88      8.19 o 
  15   1   1      295.83      277.83     11.84 o 
  17   1   1      124.13      116.75      9.55 o 
  19   1   1       44.18       59.19      9.40 o 
  21   1   1       22.46       11.75      7.76 o 
  23   1   1       16.67       21.94      9.65 o 
 -24   2   1      100.00      103.73     13.36 o 
 -22   2   1      200.17      246.30     19.49 o 
 -20   2   1      108.23       83.56     11.71 o 
 -18   2   1        5.17        1.72      6.85 o 
 -16   2   1      318.74      303.62     13.31 o 
 -14   2   1      310.08      338.61     11.22 o 
 -12   2   1       30.34       21.56      3.76 o 
 -10   2   1      278.97      279.51      8.57 o 
  -8   2   1     1468.43     1156.18     24.00 o 
  -6   2   1      733.80      804.80     42.74 o 
  -4   2   1     4234.45     4980.95    126.34 o 
  -2   2   1    24204.86    25686.54    500.22 o 
   0   2   1     6794.85     6582.41    100.16 o 
   2   2   1      934.70     1593.48     63.66 o 
   4   2   1      463.02      551.57      9.98 o 
   6   2   1      207.68      351.18     10.18 o 
   8   2   1     1687.82     1607.26     31.52 o 
  10   2   1      185.20      157.15      9.39 o 
  12   2   1     1486.71     1503.63     27.68 o 
  14   2   1      836.54      625.89     16.08 o 
  16   2   1      214.07      250.91     13.08 o 
  18   2   1      431.11      383.67     20.08 o 
  20   2   1       11.80        6.49      7.57 o 
  22   2   1       35.65       24.75     10.50 o 
 -23   3   1      172.10      207.69     22.55 o 
 -21   3   1       41.32       45.24     12.19 o 
 -19   3   1       46.63       39.25     11.04 o 
 -17   3   1       11.85       -1.95      5.12 o 
 -15   3   1      955.81      916.96     23.31 o 
 -13   3   1      539.89      514.13     19.24 o 
  -9   3   1      323.76      292.22      9.62 o 
  -7   3   1      734.30      788.98     18.99 o 
  -5   3   1    14475.86    13749.66    194.69 o 
  -1   3   1    14616.87    13373.75    225.39 o 
   1   3   1      591.97      608.80     13.03 o 
   5   3   1      455.41      966.78     31.57 o 
   7   3   1     2826.55     3132.70     46.61 o 
   9   3   1      229.60      223.65      9.35 o 
  11   3   1      132.88      163.44     21.62 o 
  13   3   1     2995.07     2940.15     60.14 o 
  15   3   1      362.95      404.98     16.67 o 
  17   3   1      187.94      130.10     11.47 o 
  19   3   1      138.68      142.98     16.05 o 
  21   3   1       70.73       81.04     14.08 o 
 -22   4   1      110.54      156.81     27.47 o 
 -20   4   1       15.44       18.46      9.94 o 
 -18   4   1       28.06       32.57      7.89 o 
 -16   4   1      730.89      621.06     25.76 o 
 -14   4   1      230.45      286.59     16.93 o 
 -12   4   1     2406.71     2370.13     52.76 o 
 -10   4   1        2.04       10.14      3.47 o 
  -8   4   1      338.29      420.81     11.41 o 
  -6   4   1      348.03      352.26     11.08 o 
  -4   4   1     5045.25     5209.31     82.87 o 
  -2   4   1      983.69     1302.74     23.02 o 
   0   4   1     2474.76     2785.43     41.34 o 
   2   4   1      516.92      708.41     14.01 o 
   4   4   1      318.78      314.93     13.54 o 
   6   4   1     1453.36     1595.87     33.64 o 
   8   4   1      749.98      727.88     19.80 o 
  10   4   1      216.00      283.64     14.63 o 
  12   4   1     2866.58     2492.37     52.62 o 
  14   4   1      395.13      363.16     15.95 o 
  16   4   1      281.44      279.17     16.32 o 
  18   4   1      245.24      246.21     16.06 o 
  20   4   1       47.63       65.94     13.20 o 
  22   4   1       48.53       48.27     13.41 o 
 -21   5   1      112.51      119.67     20.22 o 
 -19   5   1      201.35      183.44     14.33 o 
 -17   5   1      475.07      477.52     19.91 o 
 -15   5   1       51.44       48.36      8.21 o 
 -13   5   1       37.60       40.04      7.32 o 
 -11   5   1     1009.64      858.35     23.91 o 
  -9   5   1      192.96      181.62     10.72 o 
  -7   5   1      116.42      102.17      9.51 o 
  -5   5   1      140.63      120.78      8.65 o 
  -3   5   1      289.33      160.84      6.88 o 
  -1   5   1     3645.47     3528.13     52.34 o 
   1   5   1      418.21      294.81      8.06 o 
   3   5   1     1389.50     1363.61     31.83 o 
   5   5   1      217.64      184.23     10.49 o 
   9   5   1       61.44       82.48      8.21 o 
  11   5   1      242.14      159.55     11.40 o 
  13   5   1      365.29      355.47     16.09 o 
  15   5   1      109.99      119.64     11.32 o 
  17   5   1      297.77      319.67     17.98 o 
  19   5   1       38.22       41.15     11.99 o 
  21   5   1      164.45      201.84     19.62 o 
 -20   6   1       52.36       73.77     11.50 o 
 -18   6   1       65.22       81.51     10.74 o 
 -16   6   1      444.83      408.19     19.97 o 
 -14   6   1      245.41      183.94     13.62 o 
 -12   6   1      446.80      466.35     17.88 o 
 -10   6   1      264.33      261.57     13.78 o 
  -8   6   1      150.53      138.50     10.09 o 
  -6   6   1      114.38       99.78     10.48 o 
  -4   6   1      213.66      359.39     11.39 o 
  -2   6   1     2046.32     2169.71     34.55 o 
   0   6   1      799.35      635.40     13.58 o 
   2   6   1     1088.45     1034.62     24.14 o 
   4   6   1       72.75       68.94      6.46 o 
   6   6   1      209.87      157.57      9.46 o 
   8   6   1       38.77       44.22      7.01 o 
  10   6   1       24.59       18.29      6.45 o 
  12   6   1      335.69      352.87     16.73 o 
  14   6   1       64.59       70.75      9.76 o 
  16   6   1      192.75      177.78     14.34 o 
  18   6   1       43.67       54.75     14.18 o 
  20   6   1       50.19       50.02     11.81 o 
 -19   7   1        2.65       -0.99      8.53 o 
 -17   7   1       16.17        4.20      7.66 o 
 -15   7   1       47.55       38.04      9.03 o 
 -13   7   1       66.47       61.43      9.55 o 
 -11   7   1      232.21      200.20     13.70 o 
  -9   7   1       52.74       40.47     11.78 o 
  -7   7   1       82.59       88.21      8.82 o 
  -5   7   1      206.43      217.00     11.08 o 
  -3   7   1      717.84      658.15     16.89 o 
  -1   7   1      672.40      641.85     17.32 o 
   1   7   1      776.19      915.95     20.56 o 
   3   7   1      862.80      928.83     21.13 o 
   5   7   1      694.81      669.11     17.59 o 
   7   7   1        2.81        4.99      5.70 o 
   9   7   1      166.48      137.54     14.22 o 
  11   7   1       65.45       64.96      9.39 o 
  13   7   1       68.53       58.81      9.78 o 
  15   7   1      141.47      193.94     17.04 o 
  17   7   1      177.06      213.97     16.50 o 
 -18   8   1       11.96       21.97     13.03 o 
 -16   8   1      457.07      486.45     22.35 o 
 -14   8   1      135.06      125.09     12.91 o 
 -12   8   1      195.84      149.79     13.68 o 
 -10   8   1       56.16       56.31     11.56 o 
  -8   8   1       25.58       17.25      7.21 o 
  -6   8   1      647.75      625.98     20.73 o 
  -4   8   1      140.75      136.54     10.47 o 
  -2   8   1      188.42      195.13     11.61 o 
   0   8   1      238.77      254.46     13.45 o 
   2   8   1        4.71        1.02      5.38 o 
   4   8   1      212.55      193.88     10.61 o 
   6   8   1        1.01        0.67      6.13 o 
   8   8   1       51.35       58.80      9.09 o 
  10   8   1      260.70      280.49     26.56 o 
  12   8   1       47.18       28.68      9.05 o 
  14   8   1      118.40      116.76     13.30 o 
  16   8   1      121.73       92.36     12.72 o 
 -15   9   1      138.87      146.96     14.96 o 
 -13   9   1      128.21      121.20     13.54 o 
 -11   9   1      205.99      256.18     29.30 o 
  -9   9   1       49.71       34.48      9.30 o 
  -7   9   1       87.35       96.66     19.81 o 
  -5   9   1       57.86       39.48      9.65 o 
  -3   9   1      421.14      373.05     18.20 o 
  -1   9   1        6.54        2.44      6.09 o 
   1   9   1      278.11      300.18     15.10 o 
   3   9   1       91.13      106.62     10.15 o 
   5   9   1       32.97       22.08      8.93 o 
   7   9   1       45.87       44.02      9.11 o 
   9   9   1       77.18       74.04     10.79 o 
  11   9   1       83.62       90.22     12.24 o 
  13   9   1       22.16        9.33     18.06 o 
  15   9   1      188.34      114.95     21.55 o 
 -12  10   1       90.13      103.92     17.19 o 
 -10  10   1       53.74       31.95     12.03 o 
  -8  10   1       60.76       58.65     12.18 o 
  -6  10   1       49.55       46.61     20.67 o 
  -4  10   1       31.28       19.26     11.18 o 
  -2  10   1      195.60      224.16     19.84 o 
   0  10   1      177.36      188.42     14.78 o 
   2  10   1      205.47      189.18     13.41 o 
   4  10   1       16.38       -8.14      8.44 o 
   6  10   1      221.35      245.39     40.78 o 
   8  10   1       33.01       19.39     11.13 o 
  10  10   1        2.77        5.62      9.24 o 
  12  10   1      266.49      207.54     38.01 o 
  -9  11   1       63.01       58.97     17.52 o 
  -7  11   1      101.08      108.27     17.33 o 
  -5  11   1       41.64       30.33     11.52 o 
  -3  11   1        5.89        0.19      9.88 o 
  -1  11   1       93.25      112.12     21.12 o 
   1  11   1       51.20       33.61     11.02 o 
   3  11   1       26.32       28.83     11.25 o 
   5  11   1       25.22        7.78     12.32 o 
   7  11   1       30.66       14.38     14.48 o 
 -24   0   2      136.61      138.25     23.32 o 
 -22   0   2      107.34       75.97     13.30 o 
 -20   0   2      137.51       93.39     13.39 o 
 -18   0   2     1992.31     1806.79     50.28 o 
 -16   0   2      963.62      849.93     28.99 o 
 -14   0   2      199.88      164.75     10.01 o 
 -12   0   2     2973.46     3309.71     79.87 o 
 -10   0   2     6346.31     6746.80    222.01 o 
  -8   0   2     5770.90     5467.09    792.97 o 
  -6   0   2      452.21      454.79     25.20 o 
  -4   0   2     6669.61     8533.10    191.79 o 
  -2   0   2     8238.46     9793.40    238.58 o 
   0   0   2     1942.84     1823.17     47.17 o 
   2   0   2     3390.97     3572.49     62.68 o 
   4   0   2    11875.20    11587.85    230.63 o 
   6   0   2      263.59      168.03     36.65 o 
   8   0   2     3784.16     3697.88     80.03 o 
  10   0   2      728.05      722.33     19.08 o 
  12   0   2      716.84      551.41     17.08 o 
  14   0   2     1178.87      911.23     24.61 o 
  16   0   2      466.56      505.73     22.69 o 
  18   0   2      184.37      196.19     17.34 o 
  20   0   2      262.74      262.26     20.83 o 
  22   0   2       77.02      125.93     21.88 o 
 -25   1   2      114.01      129.83     16.83 o 
 -23   1   2      201.85      222.84     16.43 o 
 -21   1   2       67.85       52.28     11.69 o 
 -19   1   2      502.03      440.58     17.46 o 
 -17   1   2      306.34      296.28     14.52 o 
 -15   1   2      537.64      665.67     16.79 o 
 -13   1   2      193.88      114.24      5.98 o 
 -11   1   2     2280.78     2566.06     48.92 o 
  -9   1   2     2162.84     2325.51     39.62 o 
  -5   1   2      561.97      714.40     13.71 o 
  -3   1   2     5428.37     5989.69     94.66 o 
  -1   1   2     1607.51     1230.55     19.72 o 
   1   1   2    33425.07    34991.59   1132.47 o 
   3   1   2     1377.56      762.55     24.49 o 
   5   1   2     3465.52     3829.84     69.01 o 
   7   1   2     2597.76     2641.08     45.45 o 
   9   1   2     1215.63     1193.05     22.01 o 
  11   1   2      112.78       95.25      6.40 o 
  13   1   2      477.28      599.62     13.87 o 
  15   1   2      368.69      286.77     12.33 o 
  17   1   2      128.87      140.84     10.29 o 
  19   1   2        6.09       18.90      7.90 o 
  21   1   2      245.00      230.90     17.03 o 
 -24   2   2      156.23      146.66     14.54 o 
 -22   2   2       93.19       80.79     12.51 o 
 -20   2   2       28.10       28.55      8.84 o 
 -18   2   2      475.77      410.65     19.30 o 
 -16   2   2     1750.78     1693.06     31.59 o 
 -14   2   2     1690.57     1473.01     36.39 o 
 -12   2   2      558.97      421.34     17.50 o 
 -10   2   2     1227.43     1204.25     22.72 o 
  -8   2   2     2896.78     2935.94     49.06 o 
  -6   2   2      310.23      323.34     11.53 o 
  -4   2   2     1112.08      812.60     28.82 o 
  -2   2   2     2951.17     3210.04     45.71 o 
   0   2   2    25360.78    25408.56    324.29 o 
   2   2   2     1056.43     1050.30     18.26 o 
   4   2   2     1143.94      785.88     16.84 o 
   6   2   2       77.15       57.48      4.67 o 
   8   2   2      725.47      603.49     16.75 o 
  10   2   2      987.65      909.22     18.62 o 
  12   2   2      376.62      403.18     12.25 o 
  14   2   2     1065.48      970.17     21.51 o 
  16   2   2      162.56      183.45     11.79 o 
  18   2   2       17.92       15.57      7.08 o 
  20   2   2      139.45      143.29     14.67 o 
  22   2   2      156.34      204.39     22.54 o 
 -23   3   2       55.16       52.65     13.71 o 
 -21   3   2       11.28       11.34      9.65 o 
 -19   3   2      129.83      111.37     12.24 o 
 -17   3   2      790.96      759.28     21.48 o 
 -15   3   2      337.34      357.87     13.67 o 
 -11   3   2       36.89       16.09      5.84 o 
  -9   3   2     1280.35     1435.82     31.00 o 
  -7   3   2      331.66      351.62     17.20 o 
  -5   3   2      488.11      580.86     20.54 o 
  -1   3   2     3649.71     3415.66     49.35 o 
   1   3   2     8359.74     9126.07    139.76 o 
   3   3   2       91.28       83.87      7.09 o 
   5   3   2      713.61     1020.78     19.42 o 
   7   3   2      917.23      714.96     13.67 o 
   9   3   2      863.17      912.69     48.35 o 
  11   3   2      545.25      543.43     15.02 o 
  13   3   2       25.70       43.93      7.38 o 
  15   3   2      414.15      449.71     18.29 o 
  17   3   2      165.31      193.94     13.96 o 
  19   3   2       14.88        1.43      9.43 o 
  21   3   2       97.08      111.81     14.26 o 
 -24   4   2       42.68       17.51     19.10 o 
 -22   4   2       11.86       17.85     10.42 o 
 -20   4   2        8.35        4.86     10.55 o 
 -18   4   2      180.94      161.36     12.63 o 
 -16   4   2      166.05      200.94     13.34 o 
 -14   4   2      618.17      691.48     22.04 o 
 -12   4   2      430.23      336.61     15.60 o 
 -10   4   2      355.25      410.49     14.36 o 
  -8   4   2      270.93      427.14     10.60 o 
  -6   4   2       50.09       14.25      2.68 o 
  -4   4   2     1389.81     1326.96     21.98 o 
  -2   4   2      749.44      839.82     22.92 o 
   0   4   2     1500.73     1598.53     25.15 o 
   2   4   2      220.35      259.19      6.94 o 
   4   4   2       32.02       37.25      4.33 o 
   6   4   2     2603.02     2781.14     54.15 o 
   8   4   2      913.61      774.97     21.09 o 
  10   4   2     1993.22     1850.35     40.71 o 
  12   4   2      412.24      360.09     15.28 o 
  14   4   2       42.97       52.60      8.23 o 
  16   4   2      128.06      164.44     12.92 o 
  18   4   2      107.08      162.06     13.70 o 
  20   4   2        5.25       10.03     11.31 o 
 -23   5   2       37.44       40.98     16.67 o 
 -21   5   2       28.17       41.46     19.54 o 
 -19   5   2      107.55      142.36     12.63 o 
 -17   5   2      322.48      278.69     23.53 o 
 -15   5   2        7.86        1.84      5.83 o 
 -13   5   2       21.80       19.84      6.20 o 
 -11   5   2     1564.68     1333.91     31.98 o 
  -9   5   2      271.90      304.92     13.96 o 
  -7   5   2     2122.62     1952.24     39.37 o 
  -5   5   2      160.96      173.70      7.75 o 
  -3   5   2      675.66      695.28     13.51 o 
  -1   5   2     1235.71     1283.18     23.51 o 
   1   5   2     1851.84     1819.73     31.54 o 
   3   5   2      680.93      801.15     21.36 o 
   5   5   2      294.52      242.88     10.75 o 
   7   5   2       54.07       74.00     10.76 o 
   9   5   2       83.71       83.91      8.46 o 
  11   5   2      183.35      165.42     14.41 o 
  13   5   2      763.14      683.07     22.66 o 
  15   5   2      164.04      158.40     12.94 o 
  17   5   2      249.78      242.67     16.25 o 
  19   5   2       41.73       82.92     11.55 o 
 -22   6   2       31.70       48.68     28.61 o 
 -20   6   2      126.82      187.96     16.86 o 
 -18   6   2       26.73       29.36      8.71 o 
 -16   6   2      115.37      126.94     11.80 o 
 -14   6   2      174.42      172.39     12.72 o 
 -12   6   2      272.04      324.77     21.45 o 
 -10   6   2       81.45       39.85      7.04 o 
  -8   6   2      541.07      555.25     17.69 o 
  -6   6   2        6.87        9.10      4.12 o 
  -4   6   2      817.18      752.43     17.38 o 
  -2   6   2     1860.46     1590.71     28.96 o 
   0   6   2     1623.93     1404.82     26.27 o 
   2   6   2      452.32      413.56     13.32 o 
   4   6   2      642.05      595.50     17.19 o 
   6   6   2      108.51      104.18      8.66 o 
   8   6   2      425.46      301.05     14.45 o 
  10   6   2      352.57      350.93     15.77 o 
  12   6   2      143.22      143.21     11.97 o 
  14   6   2       63.62       56.38      9.52 o 
  16   6   2       23.21       22.71      8.62 o 
  18   6   2      275.52      283.72     28.03 o 
 -19   7   2       11.66       30.59      9.82 o 
 -17   7   2      137.74      119.69     14.54 o 
 -15   7   2       65.65       58.98      9.91 o 
 -13   7   2       10.74        8.69      6.89 o 
 -11   7   2      233.77      234.56     14.49 o 
  -9   7   2      131.03      105.32      9.74 o 
  -7   7   2       22.09       22.84      6.66 o 
  -5   7   2      705.10      710.41     17.87 o 
  -3   7   2     2042.62     2102.32     38.63 o 
  -1   7   2      163.90      247.97     11.83 o 
   1   7   2     1935.57     1825.94     34.51 o 
   3   7   2      167.88      123.12      8.08 o 
   5   7   2        4.58        7.22      4.57 o 
   7   7   2      446.61      403.45     30.69 o 
   9   7   2       41.46       69.60      9.18 o 
  11   7   2      688.86      730.99     24.23 o 
  13   7   2        6.85       -0.30      9.48 o 
  15   7   2      324.93      288.17     18.29 o 
  17   7   2      265.02      278.11     34.31 o 
 -18   8   2       66.76       65.93     12.05 o 
 -16   8   2      101.00      115.61     13.00 o 
 -14   8   2      116.27       85.51     11.56 o 
 -12   8   2       75.26       86.18     10.73 o 
 -10   8   2      141.80      142.36     12.14 o 
  -8   8   2      235.43      240.79     14.28 o 
  -6   8   2       25.39       24.71      7.28 o 
  -4   8   2      131.62      136.94      8.95 o 
  -2   8   2      683.13      596.29     18.77 o 
   0   8   2      251.29      159.89     10.70 o 
   2   8   2      287.33      378.43     15.15 o 
   4   8   2       71.28       54.94      7.13 o 
   6   8   2      106.33       70.83      9.48 o 
   8   8   2       10.51        7.28      7.16 o 
  10   8   2      181.19      115.62     18.45 o 
  12   8   2       19.51        5.74      8.43 o 
  14   8   2      150.86      229.38     17.12 o 
  16   8   2       28.58       24.95     16.87 o 
 -15   9   2       46.04       39.11     11.04 o 
 -13   9   2       67.96       50.72     10.85 o 
 -11   9   2       48.96       34.43      9.71 o 
  -9   9   2       83.33       66.07     10.32 o 
  -7   9   2       60.49       54.17      9.15 o 
  -5   9   2       66.04       43.78      9.48 o 
  -3   9   2        5.06       -2.99      7.57 o 
  -1   9   2       69.60      122.91     14.80 o 
   1   9   2      143.71      174.17     17.09 o 
   3   9   2       84.11       66.10      8.78 o 
   5   9   2      107.69      125.27     13.16 o 
   7   9   2        5.07       15.48     11.54 o 
   9   9   2      208.16      231.95     15.98 o 
  11   9   2       33.67       23.30      9.78 o 
  13   9   2       44.05        8.81      9.90 o 
 -12  10   2        1.27       -4.88      9.26 o 
 -10  10   2      323.56      283.40     20.71 o 
  -8  10   2       64.32       51.67     12.04 o 
  -6  10   2       78.72       74.90     12.51 o 
  -4  10   2       88.14       65.38     11.98 o 
  -2  10   2       87.47      107.72     10.96 o 
   0  10   2       72.07       50.63      9.05 o 
   2  10   2       13.80       12.98      8.88 o 
   4  10   2       67.61       84.52     12.64 o 
   6  10   2       22.35       29.36     11.11 o 
   8  10   2        8.16       12.49     10.72 o 
  10  10   2       87.21       82.39     27.91 o 
  -9  11   2      118.31      102.27     37.07 o 
  -7  11   2       29.40       30.13     11.86 o 
  -5  11   2       28.22       30.93     11.57 o 
  -3  11   2       12.55        7.00      9.99 o 
  -1  11   2        8.24       26.81     10.84 o 
   1  11   2       15.03        3.59     10.75 o 
   3  11   2       91.20       81.61     24.85 o 
   5  11   2       43.35       25.58     11.58 o 
   7  11   2      159.15       96.15     18.98 o 
 -25   1   3       32.39       50.00     11.13 o 
 -23   1   3       35.98       26.95      8.90 o 
 -21   1   3       38.26       37.90      8.58 o 
 -19   1   3      571.06      602.47     19.61 o 
 -17   1   3      458.93      492.13     16.78 o 
 -15   1   3      807.11      785.49     22.18 o 
 -13   1   3       31.16       12.65      5.52 o 
 -11   1   3     1466.39     1469.15     27.49 o 
  -9   1   3     2486.57     2592.35     39.95 o 
  -7   1   3     1701.28     1695.81     32.55 o 
  -5   1   3     1931.30     1582.23     26.63 o 
  -3   1   3     1656.03     1449.44     22.04 o 
  -1   1   3      705.81      348.34     12.04 o 
   1   1   3    11580.24    11312.70    279.17 o 
   3   1   3       24.12       67.35      4.40 o 
   5   1   3     2511.96     2354.24     52.18 o 
   7   1   3      125.95      262.75      8.35 o 
   9   1   3      141.60      204.64      8.53 o 
  11   1   3      185.99      167.83      8.51 o 
  13   1   3      339.64      330.73     10.24 o 
  15   1   3      396.55      340.74     12.59 o 
  17   1   3      131.11       95.39      9.83 o 
  19   1   3       34.38       41.08      9.01 o 
  21   1   3      130.97      155.79     13.91 o 
 -24   2   3       17.15       11.13      9.40 o 
 -22   2   3       24.24       31.42     10.70 o 
 -20   2   3      244.42      250.88     17.56 o 
 -18   2   3       16.54       10.28      7.01 o 
 -16   2   3       56.47       73.52      6.46 o 
 -14   2   3      476.62      441.40     14.52 o 
 -12   2   3     1060.08     1167.28     24.65 o 
 -10   2   3        5.26       10.41      3.53 o 
  -8   2   3     3695.06     3588.07     90.97 o 
  -6   2   3      649.44      609.91     13.55 o 
  -4   2   3     2284.56     2225.53     34.22 o 
  -2   2   3     5459.05     4481.11     63.38 o 
   0   2   3    13921.25    16599.18    212.80 o 
   2   2   3      749.14      781.90     14.71 o 
   4   2   3     2657.26     2940.61     43.42 o 
   6   2   3      317.40      169.76     10.17 o 
   8   2   3      399.67      327.77     10.34 o 
  10   2   3      381.62      374.82     12.09 o 
  12   2   3      883.37      892.02     19.70 o 
  14   2   3       93.26       65.68      6.69 o 
  16   2   3      303.02      380.91     17.84 o 
  18   2   3      325.78      365.49     20.86 o 
  20   2   3      131.49      194.20     16.85 o 
 -25   3   3       73.91       74.00     14.89 o 
 -23   3   3       24.75       14.65     10.81 o 
 -21   3   3      123.47       95.16     11.82 o 
 -19   3   3      544.26      596.25     19.29 o 
 -17   3   3      370.35      330.01     14.21 o 
 -15   3   3     5617.38     5591.67     94.78 o 
 -13   3   3     1294.28     1086.12     24.41 o 
 -11   3   3      895.06      849.31     20.29 o 
  -9   3   3     3148.96     3809.04     68.56 o 
  -7   3   3     3642.63     4450.75     92.44 o 
  -5   3   3     1722.53     2063.33     28.70 o 
  -3   3   3     2341.88     2214.75     32.96 o 
  -1   3   3     1238.48      993.41     17.84 o 
   1   3   3      185.48      226.10      6.57 o 
   3   3   3     4968.03     4683.52    128.78 o 
   5   3   3      105.09       86.63      4.91 o 
   7   3   3      479.86      405.17      9.65 o 
   9   3   3       65.89       95.03      5.85 o 
  11   3   3     2131.98     2171.36     46.75 o 
  13   3   3      480.83      397.24     16.58 o 
  15   3   3      435.95      387.23     17.35 o 
  17   3   3       48.13       46.76     10.53 o 
  19   3   3       29.77       45.25     10.54 o 
  21   3   3      190.08      238.90     19.97 o 
 -24   4   3      212.24      229.09     40.49 o 
 -22   4   3      190.59      173.22     18.01 o 
 -20   4   3      124.67      102.79     11.31 o 
 -18   4   3       21.83       15.47      6.85 o 
 -16   4   3       81.75       68.26      8.58 o 
 -14   4   3     1040.08      928.40     25.41 o 
 -12   4   3      282.31      316.87     13.30 o 
 -10   4   3      653.42      587.98     17.38 o 
  -8   4   3      203.92      146.44      5.91 o 
  -6   4   3       21.68       26.00      3.26 o 
  -4   4   3     3333.58     3237.15     43.81 o 
  -2   4   3     1054.89     1262.42     19.23 o 
   0   4   3     8332.90     7990.63    113.05 o 
   2   4   3     2176.21     2226.75     34.32 o 
   4   4   3      555.15      544.78     11.48 o 
   6   4   3      278.81      234.73      8.32 o 
   8   4   3      887.16      743.58     20.88 o 
  10   4   3     2907.21     2610.74     54.13 o 
  12   4   3      910.50      894.92     27.75 o 
  14   4   3      293.80      263.08     15.47 o 
  16   4   3      111.49      108.62     11.81 o 
  18   4   3      106.70       83.94     11.06 o 
  20   4   3      122.75      106.70     17.53 o 
 -23   5   3      111.78      118.57     21.51 o 
 -21   5   3       64.69       49.33     12.31 o 
 -19   5   3        5.83        2.95      7.06 o 
 -17   5   3      161.12      138.32     18.55 o 
 -15   5   3     1135.62     1135.93     30.24 o 
 -13   5   3      482.16      413.43     16.35 o 
 -11   5   3      669.69      706.05     20.74 o 
  -9   5   3       18.71        7.97      3.94 o 
  -7   5   3       67.80       63.15     13.70 o 
  -5   5   3     2137.55     2118.49     36.90 o 
  -3   5   3      600.04      388.16      9.37 o 
  -1   5   3     2429.52     2284.95     35.46 o 
   1   5   3     1246.69     1292.88     21.98 o 
   3   5   3      544.41      476.82     11.37 o 
   5   5   3      323.90      375.91     13.39 o 
   7   5   3      146.11      170.23     10.72 o 
   9   5   3      403.37      547.84     18.53 o 
  11   5   3      189.83      206.69     13.17 o 
  13   5   3      354.74      300.10     18.65 o 
  15   5   3       50.54       36.67      8.62 o 
  17   5   3      240.78      199.07     15.24 o 
  19   5   3      198.49      211.55     18.38 o 
 -22   6   3      177.61      166.16     27.57 o 
 -20   6   3       58.52       76.65     18.03 o 
 -18   6   3      467.82      461.75     20.67 o 
 -16   6   3      230.13      238.12     15.29 o 
 -14   6   3      259.34      233.81     14.23 o 
 -12   6   3      385.69      355.39     18.32 o 
 -10   6   3      339.60      332.78     14.55 o 
  -8   6   3      319.44      221.50     12.10 o 
  -6   6   3      714.11      681.35     20.50 o 
  -4   6   3      853.68      878.16     21.39 o 
  -2   6   3      112.21      191.99      8.09 o 
   0   6   3      268.44      279.23      9.32 o 
   2   6   3      360.60      467.67     13.19 o 
   4   6   3      430.39      453.03     13.64 o 
   6   6   3      263.73      303.21     11.75 o 
   8   6   3      766.47      681.15     28.37 o 
  10   6   3     1474.08     1341.42     33.96 o 
  12   6   3       10.24        6.24      6.75 o 
  14   6   3      107.18      118.34     11.83 o 
  16   6   3       78.64       57.69     10.14 o 
  18   6   3       19.35       36.26     10.82 o 
 -21   7   3        0.01        6.73      9.16 o 
 -19   7   3       20.53       41.35      9.78 o 
 -17   7   3       86.50       60.46     10.27 o 
 -15   7   3      137.47      150.17     18.93 o 
 -13   7   3       81.44       76.76     10.06 o 
 -11   7   3      177.11      164.23     12.17 o 
  -9   7   3      121.81      108.17     13.32 o 
  -7   7   3      276.91      193.35     13.95 o 
  -5   7   3      834.12      882.97     25.29 o 
  -3   7   3        0.26        0.08      4.62 o 
  -1   7   3     2117.28     2351.83     42.26 o 
   1   7   3      955.49      948.21     21.43 o 
   3   7   3      429.05      460.85     14.25 o 
   5   7   3      316.99      310.39     12.56 o 
   7   7   3      235.18      293.97     17.19 o 
   9   7   3      119.78      131.37     12.46 o 
  11   7   3       41.93       42.87      8.91 o 
  13   7   3       10.39        1.89      7.84 o 
  15   7   3       73.21       90.10     12.86 o 
  17   7   3       44.98       59.99     14.33 o 
 -18   8   3      124.82      169.27     23.13 o 
 -16   8   3      146.73      139.92     22.46 o 
 -14   8   3      212.54      218.09     15.72 o 
 -12   8   3       14.41       13.48      7.58 o 
 -10   8   3       69.58       65.68      9.64 o 
  -8   8   3       52.94       35.37      7.99 o 
  -6   8   3      395.46      354.30     15.29 o 
  -4   8   3       69.55       79.65      8.37 o 
  -2   8   3      205.01      211.46     11.97 o 
   0   8   3      161.23      149.06     10.37 o 
   2   8   3      615.31      518.89     15.91 o 
   4   8   3       11.79       11.08      5.70 o 
   6   8   3      195.72      171.71     22.77 o 
   8   8   3      129.19      106.86     11.42 o 
  10   8   3      105.08      102.26     15.11 o 
  12   8   3      221.76      224.72     16.42 o 
  14   8   3      136.08      146.32     16.84 o 
 -17   9   3       13.71       13.93     12.20 o 
 -15   9   3      167.03      124.11     16.01 o 
 -13   9   3      217.83      192.22     17.63 o 
 -11   9   3       16.13       31.22      9.42 o 
  -9   9   3      145.23      156.59     13.01 o 
  -7   9   3       29.69       34.41     12.26 o 
  -5   9   3        6.04       -0.92      7.65 o 
  -3   9   3      241.55      284.66     14.81 o 
  -1   9   3       33.18       45.75      7.85 o 
   1   9   3       27.40       26.92      7.17 o 
   3   9   3      109.03       93.21      9.81 o 
   5   9   3      219.84      252.24     17.90 o 
   7   9   3       79.30       85.30     10.90 o 
   9   9   3       40.85       24.79     15.83 o 
  11   9   3      110.92       91.90     12.58 o 
  13   9   3       69.34       79.36     36.62 o 
 -14  10   3       35.43       10.57     12.53 o 
 -12  10   3       69.66       84.21     16.58 o 
 -10  10   3       63.42       33.46     12.01 o 
  -8  10   3       92.36       76.73     22.41 o 
  -6  10   3       33.27       26.07     10.51 o 
  -4  10   3      587.35      722.07     50.48 o 
  -2  10   3        4.25       -4.52      7.22 o 
   0  10   3       57.22       67.72     13.35 o 
   2  10   3      203.15      229.85     17.22 o 
   4  10   3       46.83       29.76     10.37 o 
   6  10   3      124.47      118.87     19.02 o 
   8  10   3        6.03        4.80     10.94 o 
  10  10   3      386.86      396.07     52.39 o 
  -9  11   3       22.37       -5.36     14.43 o 
  -7  11   3       83.45       52.77     12.68 o 
  -5  11   3       50.60       43.94     11.91 o 
  -3  11   3       10.88       -4.70     11.16 o 
  -1  11   3      159.22      149.50     15.83 o 
   1  11   3       11.88       11.34     10.27 o 
   3  11   3        0.62       -9.48      9.55 o 
   5  11   3        2.79        5.00     11.01 o 
 -26   0   4      498.28      546.17     44.00 o 
 -24   0   4      103.49      167.61     24.62 o 
 -22   0   4       11.83       15.03      9.65 o 
 -20   0   4      568.72      497.33     23.66 o 
 -18   0   4      439.68      577.31     24.01 o 
 -16   0   4      666.97      666.86     43.49 o 
 -14   0   4       91.60      104.51      8.36 o 
 -12   0   4     2652.38     2887.53     62.84 o 
 -10   0   4      178.28      201.59      9.63 o 
  -8   0   4      830.62      975.75     29.16 o 
  -6   0   4     9885.77     8780.33    173.44 o 
  -4   0   4    28206.91    26263.28    626.04 o 
  -2   0   4    74017.95    77164.60   2659.87 o 
   0   0   4    10575.92     9824.79    165.88 o 
   2   0   4      101.32      102.16      5.23 o 
   4   0   4     1212.97      760.90     20.18 o 
   6   0   4     1929.83     2366.61     53.09 o 
   8   0   4     3572.11     4076.10     88.13 o 
  10   0   4     2051.29     2127.59     52.96 o 
  12   0   4      352.28      293.63     13.81 o 
  14   0   4       22.26       42.37      6.88 o 
  16   0   4     1423.04     1211.44     38.14 o 
  18   0   4      387.34      367.35     23.87 o 
  20   0   4      332.11      452.28     35.15 o 
 -25   1   4       46.68       49.66     10.93 o 
 -23   1   4       95.21      114.32     12.42 o 
 -21   1   4      149.82      135.03     16.56 o 
 -19   1   4       80.13       51.63      7.64 o 
 -17   1   4     1745.78     1763.26     36.70 o 
 -15   1   4      542.62      578.71     15.47 o 
 -13   1   4      909.69     1076.92     22.39 o 
 -11   1   4       29.79       32.13      3.65 o 
  -9   1   4      138.23      132.97      5.71 o 
  -7   1   4      818.32      623.07     13.09 o 
  -5   1   4     3381.31     3202.06     51.06 o 
  -3   1   4    19615.62    18678.66    357.21 o 
  -1   1   4    42339.82    45300.42    752.68 o 
   1   1   4       79.78      167.21      6.68 o 
   3   1   4      921.90      953.57     39.20 o 
   5   1   4      689.49     1127.25     31.21 o 
   7   1   4      244.64      350.56     12.55 o 
   9   1   4     2418.45     2131.96     35.80 o 
  11   1   4      689.00      760.50     16.30 o 
  13   1   4      153.36      258.72      9.65 o 
  15   1   4      505.16      350.33     13.29 o 
  17   1   4       89.70       88.79      8.76 o 
  19   1   4      309.73      425.18     20.08 o 
  21   1   4      195.57      231.28     20.98 o 
 -26   2   4     1142.09     1300.17     60.98 o 
 -24   2   4        2.84       -2.69      8.78 o 
 -22   2   4       33.10       38.41      9.66 o 
 -20   2   4       49.82       36.33      9.23 o 
 -18   2   4      196.96      185.23     11.16 o 
 -16   2   4      294.14      342.94     11.93 o 
 -14   2   4      291.47      368.94     11.82 o 
 -12   2   4      480.72      349.96     12.40 o 
 -10   2   4      809.76      850.04     16.94 o 
  -8   2   4      293.29      302.37      8.63 o 
  -6   2   4      783.00      569.07     13.81 o 
  -4   2   4      209.27      259.66      6.59 o 
  -2   2   4     2247.33     2083.12     33.64 o 
   0   2   4     6062.20     5900.27     91.31 o 
   2   2   4      288.86      342.18      8.06 o 
   4   2   4     1549.57     1317.73     26.34 o 
   6   2   4      739.64      576.82     13.87 o 
   8   2   4      565.84      559.56     14.53 o 
  10   2   4     3143.60     3079.28     53.94 o 
  12   2   4      301.80      282.88     12.31 o 
  14   2   4       31.20       23.18      6.49 o 
  16   2   4      204.08      143.75     11.21 o 
  18   2   4      440.64      444.62     21.59 o 
  20   2   4       26.21       32.53     14.14 o 
 -25   3   4      116.26      127.49     20.09 o 
 -23   3   4        7.94        9.76      8.51 o 
 -21   3   4       50.68       45.75      9.87 o 
 -19   3   4      286.15      288.89     14.81 o 
 -17   3   4     1400.82     1372.91     30.94 o 
 -15   3   4      221.75      252.64     12.41 o 
 -13   3   4      358.02      318.61     14.86 o 
 -11   3   4      687.86      704.48     19.66 o 
  -9   3   4      370.28      427.69     10.85 o 
  -7   3   4     1058.07      797.31     13.98 o 
  -5   3   4     1180.15      965.25     16.00 o 
  -3   3   4       59.24       50.60      2.97 o 
  -1   3   4     1045.79     1196.61     18.04 o 
   1   3   4      324.14      454.72      9.06 o 
   3   3   4      393.76      366.32     24.17 o 
   5   3   4      773.04      626.78     14.17 o 
   7   3   4      443.70      612.93     16.12 o 
   9   3   4     1044.38     1137.33     21.14 o 
  11   3   4       72.65      104.72      9.45 o 
  13   3   4      743.39      723.54     23.06 o 
  15   3   4       28.12       27.43      7.36 o 
  17   3   4       15.00       46.42      8.91 o 
  19   3   4       45.05       45.54     27.95 o 
 -24   4   4       65.22       71.28     14.33 o 
 -22   4   4       13.63       21.99     11.03 o 
 -20   4   4       66.44       82.33     10.35 o 
 -18   4   4       43.51       35.96      7.74 o 
 -16   4   4     1690.64     1609.96     38.36 o 
 -14   4   4     1079.74     1174.48     29.58 o 
 -12   4   4      410.22      497.71     18.54 o 
 -10   4   4     1204.50     1055.35     28.76 o 
  -8   4   4     1081.76     1098.55     19.38 o 
  -6   4   4      270.02      321.82      7.13 o 
  -4   4   4      945.31     1191.43     18.16 o 
  -2   4   4      102.26      187.13      5.81 o 
   0   4   4     2843.32     3080.75     42.83 o 
   2   4   4      302.59      327.68      8.51 o 
   4   4   4      680.12      658.44     14.70 o 
   6   4   4      157.12      144.93      7.82 o 
   8   4   4     2525.48     2345.93     72.79 o 
  10   4   4      360.67      277.44     14.67 o 
  12   4   4      593.49      589.17     22.82 o 
  14   4   4      204.67      169.57     13.08 o 
  16   4   4       32.08       27.90      8.13 o 
  18   4   4        2.00       31.86     18.07 o 
 -23   5   4       23.70       10.68     11.28 o 
 -21   5   4       36.83       41.04      9.27 o 
 -19   5   4      154.65      185.51     16.05 o 
 -17   5   4      202.74      197.95     14.29 o 
 -15   5   4       56.72       48.76      8.27 o 
 -13   5   4       13.59        6.40      5.68 o 
 -11   5   4      309.27      420.87     15.44 o 
  -9   5   4      639.58      797.85     20.29 o 
  -5   5   4     1039.88      830.84     14.41 o 
  -3   5   4      780.26      751.82     14.22 o 
  -1   5   4     1243.29     1218.36     21.05 o 
   1   5   4      818.86      848.59     16.20 o 
   3   5   4      808.59      844.91     16.43 o 
   5   5   4      454.01      347.08     14.25 o 
   7   5   4       11.79       11.97      6.08 o 
   9   5   4      546.08      549.91     18.92 o 
  11   5   4      168.80      223.91     14.45 o 
  13   5   4      282.99      315.86     16.84 o 
  15   5   4      279.90      294.40     17.68 o 
  17   5   4      119.69      106.94     13.94 o 
  19   5   4       29.55       35.16     13.36 o 
 -22   6   4       45.19       48.19     17.80 o 
 -20   6   4       71.41       77.38     10.87 o 
 -18   6   4       80.27       72.17     10.11 o 
 -16   6   4      475.54      541.76     20.58 o 
 -14   6   4      320.63      336.87     15.90 o 
 -12   6   4      966.01      829.37     24.11 o 
 -10   6   4      412.52      354.64     14.78 o 
  -8   6   4      387.85      434.97     13.36 o 
  -6   6   4       99.53      109.86      7.09 o 
  -4   6   4      515.81      542.21     15.61 o 
  -2   6   4      803.99      795.69     16.07 o 
   0   6   4      213.98      240.79      9.36 o 
   2   6   4       20.40       31.09      4.85 o 
   4   6   4       15.57       25.49      5.17 o 
   6   6   4      464.30      424.28     16.26 o 
   8   6   4        4.67       12.42      6.32 o 
  10   6   4      112.84      112.59     10.89 o 
  12   6   4      161.17      149.27     12.84 o 
  14   6   4      188.22      181.53     14.63 o 
  16   6   4       92.37      108.72     14.06 o 
  18   6   4       53.93       34.51     15.71 o 
 -21   7   4       21.20       22.16      9.53 o 
 -19   7   4      119.95      161.58     19.40 o 
 -17   7   4       12.46       13.85      8.35 o 
 -15   7   4      202.13      147.25     14.95 o 
 -13   7   4       68.82       61.09      9.27 o 
 -11   7   4       11.34       16.52      8.01 o 
  -9   7   4      655.42      619.86     20.09 o 
  -7   7   4      670.44      708.89     20.97 o 
  -5   7   4     1001.72     1252.75     26.08 o 
  -3   7   4     1192.03     1095.68     23.57 o 
  -1   7   4     1609.41     1696.20     32.54 o 
   1   7   4      294.97      335.67     11.96 o 
   3   7   4       89.57      123.55      8.42 o 
   5   7   4      422.09      373.45     13.87 o 
   7   7   4       17.64       14.79     10.34 o 
   9   7   4      709.53      684.67     41.34 o 
  11   7   4      128.54       72.96     11.53 o 
  13   7   4       44.57       53.01     11.78 o 
  15   7   4      287.86      316.66     22.33 o 
 -18   8   4        9.02       13.76      9.27 o 
 -16   8   4      162.58      214.42     16.06 o 
 -14   8   4       15.39        0.82      7.61 o 
 -12   8   4      331.80      273.22     21.75 o 
 -10   8   4        2.84       -4.97      6.59 o 
  -8   8   4      140.91      164.98     12.20 o 
  -6   8   4      214.78      156.92     11.31 o 
  -4   8   4       62.37       62.07      7.69 o 
  -2   8   4       27.52       28.79      6.52 o 
   0   8   4       13.24       -0.78      5.28 o 
   2   8   4       42.60       45.27      6.69 o 
   4   8   4       12.52       -0.34      5.49 o 
   6   8   4      267.13      220.23     14.45 o 
   8   8   4       70.37       58.88      9.98 o 
  10   8   4        5.81        6.70      8.43 o 
  12   8   4      149.10      157.38     16.63 o 
  14   8   4       28.11       35.95     16.88 o 
 -17   9   4      230.61      191.47     28.90 o 
 -15   9   4      131.78      113.26     13.59 o 
 -13   9   4      147.40      188.37     15.14 o 
 -11   9   4      141.73      184.43     14.49 o 
  -9   9   4      650.25      677.02     28.14 o 
  -7   9   4       42.65       41.16     10.16 o 
  -5   9   4       44.13       51.13     11.03 o 
  -3   9   4       72.13       59.00      8.39 o 
  -1   9   4       30.70       53.47      8.21 o 
   1   9   4      350.20      392.98     16.85 o 
   3   9   4       29.33       44.74      8.65 o 
   5   9   4       39.56       34.80      8.85 o 
   7   9   4       93.03       70.24     10.58 o 
   9   9   4        7.41       22.56     11.03 o 
  11   9   4       77.10      102.18     25.37 o 
 -14  10   4       31.72       18.07     13.35 o 
 -12  10   4       76.36      125.55     13.97 o 
 -10  10   4       27.39        1.26     10.29 o 
  -8  10   4      205.81      169.11     16.24 o 
  -6  10   4       95.15      100.30     13.51 o 
  -4  10   4       23.58        9.37      9.67 o 
  -2  10   4        8.94       13.42      7.55 o 
   0  10   4      111.88      137.58     11.94 o 
   2  10   4        6.97        3.17      8.96 o 
   4  10   4        1.88       -7.36      8.89 o 
   6  10   4      171.00      169.28     23.88 o 
   8  10   4       87.70       50.84     15.98 o 
  -9  11   4      150.84       43.38     17.62 o 
  -7  11   4       41.06       34.09     11.76 o 
  -5  11   4       12.20       13.33     10.72 o 
  -3  11   4       19.29        4.54     10.37 o 
  -1  11   4       48.48       53.00     13.01 o 
   1  11   4      137.01       84.11     13.89 o 
   3  11   4       70.52       65.60     15.69 o 
   5  11   4      256.65      245.34     36.19 o 
 -25   1   5       82.19       94.96     16.48 o 
 -23   1   5       16.88       12.35      7.96 o 
 -21   1   5      120.17      113.43     12.51 o 
 -19   1   5       59.15       45.38      7.29 o 
 -17   1   5      222.53      188.59     11.39 o 
 -15   1   5      481.47      575.81     14.36 o 
 -13   1   5       69.06       57.60      4.83 o 
 -11   1   5      191.98      215.21      9.70 o 
  -9   1   5      432.01      668.90     14.89 o 
  -7   1   5     4922.36     4490.82     71.58 o 
  -5   1   5      611.96      698.72     13.53 o 
  -3   1   5     3854.46     3582.16     62.37 o 
  -1   1   5     4515.37     5011.75     99.35 o 
   1   1   5     2381.58     2790.08     65.65 o 
   3   1   5       90.50      159.45      5.22 o 
   5   1   5      662.75      752.50     20.87 o 
   7   1   5     1253.36     1095.16     20.71 o 
   9   1   5       27.78       56.37      5.01 o 
  11   1   5      334.81      305.18     10.57 o 
  13   1   5      263.98      208.33      9.99 o 
  15   1   5      156.88      188.48     10.09 o 
  17   1   5      265.44      255.79     15.53 o 
  19   1   5       45.49       34.56     17.48 o 
 -26   2   5      175.75      212.05     18.72 o 
 -24   2   5        2.97        2.12      8.08 o 
 -22   2   5       10.76       12.10      8.48 o 
 -20   2   5      148.23      153.88     13.43 o 
 -18   2   5       93.06      103.29      9.20 o 
 -16   2   5      843.89      820.91     18.94 o 
 -14   2   5      187.36      183.73      9.02 o 
 -12   2   5       10.25        5.74      3.05 o 
 -10   2   5      170.22      151.03      6.38 o 
  -8   2   5     1260.67     1111.91     20.94 o 
  -6   2   5     1489.66     1744.25     29.33 o 
  -4   2   5     3038.86     2030.91     33.09 o 
  -2   2   5     3920.29     4124.14     64.48 o 
   0   2   5     2209.05     2351.30     45.03 o 
   2   2   5     1024.44      934.54     17.22 o 
   4   2   5     1426.06     1644.66     54.12 o 
   6   2   5      177.82      257.65      8.05 o 
   8   2   5      487.21      392.87     12.38 o 
  10   2   5       81.37       55.11      8.19 o 
  12   2   5      106.77       98.02      8.15 o 
  14   2   5      192.91      181.02     11.79 o 
  16   2   5       22.87       48.40      8.00 o 
  18   2   5       63.74       79.65     33.16 o 
  20   2   5       10.42       26.13     15.35 o 
 -25   3   5       30.58       39.28     11.58 o 
 -23   3   5       51.02       32.55     10.18 o 
 -21   3   5       12.40        9.41      8.07 o 
 -19   3   5      175.32      184.94     12.97 o 
 -17   3   5     1454.70     1566.47     33.92 o 
 -15   3   5      804.96      857.40     21.54 o 
 -11   3   5     1384.52     1268.28     27.37 o 
  -9   3   5      262.57      476.51     13.39 o 
  -7   3   5     2612.66     2722.40     40.63 o 
  -5   3   5      159.33      202.37      5.86 o 
  -3   3   5     2127.06     2250.09     33.99 o 
  -1   3   5     2570.46     2741.05     37.99 o 
   1   3   5      876.28     1087.89     17.50 o 
   3   3   5     1389.23     1758.98     39.36 o 
   5   3   5      457.73      512.70     12.77 o 
   7   3   5     2461.48     2275.57     45.20 o 
   9   3   5      266.96      268.17      9.29 o 
  11   3   5     4871.79     4723.57     91.09 o 
  13   3   5      898.70      823.40     25.17 o 
  15   3   5      122.48      123.44     11.75 o 
  17   3   5      135.02      131.63     13.89 o 
  19   3   5       86.76       82.77     18.36 o 
 -24   4   5      172.08      183.03     23.56 o 
 -22   4   5        2.78       -0.40      9.29 o 
 -20   4   5        0.66       -1.87      6.28 o 
 -18   4   5      178.72      168.52     12.59 o 
 -16   4   5      604.57      618.81     20.70 o 
 -14   4   5      816.35      790.39     22.59 o 
 -12   4   5       35.93        7.48      5.90 o 
 -10   4   5      269.98      309.29     22.88 o 
  -8   4   5     3641.96     3451.95     47.57 o 
  -6   4   5     1940.19     1933.28     30.43 o 
  -4   4   5     1150.23     1086.55     15.98 o 
  -2   4   5     1309.38     1220.27     19.13 o 
   0   4   5      198.11      286.70      9.32 o 
   2   4   5      692.15      790.59     15.26 o 
   4   4   5      596.51      561.71     15.17 o 
   6   4   5      336.65      266.48      9.86 o 
   8   4   5      330.67      321.06     14.03 o 
  10   4   5      719.14      655.15     21.30 o 
  12   4   5      144.35      156.62     12.26 o 
  14   4   5       92.42       86.49     15.61 o 
  16   4   5       36.75       36.53      9.95 o 
  18   4   5      200.58      218.28     17.83 o 
 -23   5   5       11.56       16.16     12.64 o 
 -21   5   5       93.20      112.62     12.05 o 
 -19   5   5       57.45       32.72      8.29 o 
 -17   5   5      456.62      385.57     17.39 o 
 -15   5   5       36.15       56.00     12.16 o 
 -13   5   5     1584.41     1566.75     36.43 o 
 -11   5   5      206.75      216.22     10.00 o 
  -9   5   5      507.67      543.06     16.02 o 
  -7   5   5      420.68      401.54     11.40 o 
  -5   5   5      925.72     1107.64     18.18 o 
  -3   5   5       43.79       23.55      3.27 o 
  -1   5   5     2211.12     2056.28     30.65 o 
   1   5   5      200.40      160.42      6.72 o 
   3   5   5     1023.28     1083.50     20.13 o 
   5   5   5      108.41      155.50     10.36 o 
   7   5   5      566.09      549.72     18.63 o 
   9   5   5        9.02       23.49      6.87 o 
  11   5   5      432.25      364.38     17.23 o 
  13   5   5      723.21      808.27     32.84 o 
  15   5   5      347.65      375.84     21.17 o 
  17   5   5        3.32       27.36     12.49 o 
 -22   6   5      158.89      147.78     17.35 o 
 -20   6   5       62.37       70.04     10.43 o 
 -18   6   5       82.15       80.78     15.34 o 
 -16   6   5      897.66      896.97     26.98 o 
 -14   6   5      101.26       99.59      9.93 o 
 -12   6   5       99.36       69.92      8.47 o 
 -10   6   5      196.75      218.31     12.43 o 
  -8   6   5      145.14      194.63     12.65 o 
  -6   6   5      214.69      234.17      8.98 o 
  -4   6   5      663.96      725.40     14.09 o 
  -2   6   5      520.30      572.04     12.98 o 
   0   6   5     1616.20     1756.34     29.61 o 
   2   6   5      201.52      210.06      9.92 o 
   4   6   5       84.50      118.74      8.32 o 
   6   6   5       11.24       18.04      8.29 o 
   8   6   5      199.51      149.61     13.21 o 
  10   6   5       34.05       35.28      8.46 o 
  12   6   5      125.39      103.95     13.01 o 
  14   6   5       12.90       46.48     11.27 o 
  16   6   5       17.07       22.08     10.37 o 
 -21   7   5       43.73       31.88     10.07 o 
 -19   7   5      207.32      224.07     16.02 o 
 -17   7   5      241.54      229.48     15.56 o 
 -15   7   5      154.12      176.62     13.79 o 
 -13   7   5       77.82      106.61     10.54 o 
 -11   7   5      191.07      190.90     12.98 o 
  -9   7   5      163.51      165.03     11.76 o 
  -7   7   5      300.03      322.23     14.10 o 
  -5   7   5      481.52      422.03     13.53 o 
  -3   7   5      463.01      458.31     13.69 o 
  -1   7   5      525.18      480.53     14.26 o 
   1   7   5      348.55      362.43     12.95 o 
   3   7   5      277.66      321.81     12.59 o 
   5   7   5       32.88       25.71      6.45 o 
   7   7   5       79.83       65.20      9.51 o 
   9   7   5      157.56      173.40     13.65 o 
  11   7   5       17.98       15.19      9.43 o 
  13   7   5       81.54       81.73     13.67 o 
  15   7   5       68.11       50.70     12.85 o 
 -20   8   5       64.58       64.70     14.91 o 
 -18   8   5        2.52       10.40      8.93 o 
 -16   8   5       23.95       15.90      8.73 o 
 -14   8   5      102.52       87.91     12.74 o 
 -12   8   5       95.87       83.90     10.40 o 
 -10   8   5        5.92       -5.05      6.61 o 
  -8   8   5       59.92       38.93      7.87 o 
  -6   8   5       11.31       24.86      7.01 o 
  -4   8   5       34.07       38.43      6.98 o 
  -2   8   5      379.48      444.78     17.26 o 
   0   8   5      556.42      601.93     19.67 o 
   2   8   5      204.50      183.92     15.34 o 
   4   8   5       12.06       10.09      6.14 o 
   6   8   5       21.38       24.60      8.17 o 
   8   8   5      158.63      138.95     15.97 o 
  10   8   5      127.95      114.93     17.02 o 
  12   8   5       95.17       83.43     22.48 o 
 -17   9   5      382.38      385.88     33.44 o 
 -15   9   5      109.41      120.37     15.13 o 
 -13   9   5      112.39      134.57     26.52 o 
 -11   9   5      191.01      199.68     14.75 o 
  -9   9   5       66.41       43.61     11.29 o 
  -7   9   5        2.98       -9.75      9.75 o 
  -5   9   5      391.60      341.63     19.11 o 
  -3   9   5       31.12       27.87      9.72 o 
  -1   9   5      178.46      186.44     15.86 o 
   1   9   5      190.18      196.39     13.27 o 
   3   9   5      153.36      132.85     17.63 o 
   5   9   5       34.16       41.75     10.76 o 
   7   9   5       38.24       48.54     12.31 o 
   9   9   5       20.12       12.67     11.81 o 
  11   9   5      126.01       98.15     65.48 o 
 -14  10   5       80.60       82.69     16.38 o 
 -12  10   5       58.30       44.05     12.97 o 
 -10  10   5       39.91       22.37     11.49 o 
  -8  10   5      114.12      122.21     19.65 o 
  -6  10   5        7.22        5.97      8.81 o 
  -4  10   5      297.07      346.45     20.68 o 
  -2  10   5        3.22        3.13      7.26 o 
   0  10   5      200.58      193.85     16.39 o 
   2  10   5       97.26      143.75     14.96 o 
   4  10   5       31.46       22.89     13.83 o 
   6  10   5       44.38       18.72     14.19 o 
   8  10   5      179.87      195.59     34.71 o 
  -9  11   5       44.38       27.03     15.82 o 
  -7  11   5       27.77       24.18     11.53 o 
  -5  11   5       82.33       87.49     14.07 o 
  -3  11   5      167.12      182.33     17.45 o 
  -1  11   5       88.49       79.77     17.65 o 
   1  11   5       38.27       35.15     22.92 o 
   3  11   5        3.27       -8.09     14.82 o 
 -26   0   6       83.43      101.30     21.54 o 
 -24   0   6       21.55       77.99     18.15 o 
 -22   0   6      230.19      202.73     18.09 o 
 -20   0   6      107.47       97.31     12.43 o 
 -18   0   6     1041.47      930.87     54.84 o 
 -16   0   6      857.30      644.94     36.49 o 
 -14   0   6      900.38     1031.98     27.22 o 
 -12   0   6     1132.08     1152.86     28.75 o 
 -10   0   6      887.94     1212.97     28.93 o 
  -8   0   6    14315.38    17149.18    336.79 o 
   0   0   6     8496.59     8563.25    167.95 o 
   2   0   6     5732.41     5267.93     92.11 o 
   4   0   6     1383.66     1724.17     34.45 o 
   6   0   6     2974.27     2872.64     63.66 o 
   8   0   6     1807.11     1651.98     41.33 o 
  10   0   6     3194.63     3254.98     74.43 o 
  12   0   6     2018.32     2200.77     57.73 o 
  14   0   6      272.92      197.94     14.72 o 
  16   0   6      293.46      448.18     22.67 o 
  18   0   6      195.22      274.01     34.36 o 
 -27   1   6      269.66      309.56     46.79 o 
 -25   1   6       75.56       85.21     11.73 o 
 -23   1   6      279.65      294.67     17.71 o 
 -21   1   6       82.74       98.89     10.02 o 
 -19   1   6      534.11      554.32     18.27 o 
 -17   1   6     3858.01     4273.83     74.76 o 
 -15   1   6      488.20      458.74     12.57 o 
 -13   1   6      238.64      191.44      8.79 o 
 -11   1   6     3337.15     3477.90     52.91 o 
  -9   1   6     4901.10     5461.86     79.20 o 
  -7   1   6     1787.63     1292.87     30.48 o 
  -5   1   6     5783.15     7324.75    128.70 o 
  -3   1   6      973.64     1376.38     36.16 o 
  -1   1   6      886.81      760.41     14.31 o 
   1   1   6     5826.09     6961.32     98.74 o 
   3   1   6       32.72       60.01      3.67 o 
   5   1   6      812.21      806.70     19.30 o 
   7   1   6      227.94      256.98      9.88 o 
   9   1   6     3538.11     3421.12     59.30 o 
  11   1   6     1870.86     1581.03     29.66 o 
  13   1   6      256.16      238.07     11.49 o 
  15   1   6       43.48       74.59      8.75 o 
  17   1   6        4.39       22.43     11.00 o 
  19   1   6      256.32      253.16     35.81 o 
 -26   2   6       38.17       49.77     10.93 o 
 -24   2   6       67.58       96.43     16.55 o 
 -22   2   6      220.22      213.14     16.62 o 
 -20   2   6       26.50       42.13     13.83 o 
 -18   2   6      217.49      243.69     12.80 o 
 -16   2   6     2345.97     2137.10     38.29 o 
 -14   2   6      182.27      206.46     10.43 o 
 -12   2   6      636.52      510.61     12.22 o 
 -10   2   6      173.54      175.73      7.84 o 
  -8   2   6     4892.44     4941.11     94.85 o 
  -6   2   6     1431.73     1252.86     22.15 o 
  -4   2   6      921.45      753.92     14.59 o 
  -2   2   6      519.71      734.84     13.17 o 
   0   2   6     3057.09     3223.32     51.92 o 
   2   2   6      692.43      738.89     13.80 o 
   4   2   6      431.37      425.07     11.73 o 
   6   2   6     1621.32     1383.41     28.97 o 
   8   2   6      567.49      632.45     17.87 o 
  10   2   6     3830.88     4093.43     70.10 o 
  12   2   6     1232.77     1181.29     24.67 o 
  14   2   6       51.53       50.70     12.15 o 
  16   2   6       24.21       12.88      7.76 o 
  18   2   6       59.59       83.39     17.34 o 
 -25   3   6        8.23       -1.43      9.07 o 
 -23   3   6       26.25       14.24     10.89 o 
 -21   3   6      225.96      266.16     19.13 o 
 -19   3   6     1019.66     1082.64     27.00 o 
 -17   3   6      196.54      248.85     14.55 o 
 -15   3   6      786.67     1010.83     23.91 o 
 -13   3   6       32.95       52.33      6.66 o 
 -11   3   6      530.57      464.20     13.48 o 
  -9   3   6      166.18      178.43      6.55 o 
  -7   3   6      274.55      472.16      9.89 o 
  -5   3   6      902.96      950.88     18.40 o 
  -3   3   6     1039.29     1049.93     16.29 o 
  -1   3   6      866.63     1019.86     16.48 o 
   1   3   6     2763.69     3285.94     53.74 o 
   3   3   6       47.04       65.40      8.02 o 
   5   3   6      198.07      148.85      9.24 o 
   7   3   6       10.81       28.39      4.76 o 
   9   3   6      722.55      624.75     16.68 o 
  11   3   6      886.23      834.58     24.82 o 
  13   3   6      357.66      400.23     24.31 o 
  15   3   6      214.05      190.88     16.27 o 
  17   3   6       79.92       36.34     13.86 o 
 -24   4   6       33.03       46.13     13.22 o 
 -22   4   6       10.95        5.74      9.29 o 
 -20   4   6       62.59       39.44      8.17 o 
 -18   4   6      410.70      380.55     16.84 o 
 -16   4   6       69.82       92.12     10.69 o 
 -14   4   6     1538.06     1409.88     33.33 o 
 -12   4   6      807.32      860.63     25.12 o 
 -10   4   6      341.97      309.07      8.69 o 
  -8   4   6      327.35      237.99      6.67 o 
  -6   4   6     1483.98     1344.11     22.92 o 
  -4   4   6      946.76      868.03     13.64 o 
  -2   4   6      309.95      227.32      7.45 o 
   0   4   6     1186.85     1338.45     23.19 o 
   2   4   6     1438.04     1663.53     30.27 o 
   4   4   6      840.17      856.81     20.67 o 
   6   4   6     1062.97     1144.03     23.80 o 
   8   4   6       19.72       20.76      6.33 o 
  10   4   6     1077.80     1091.04     29.24 o 
  12   4   6      301.69      346.92     19.73 o 
  14   4   6       77.28       92.21     14.87 o 
  16   4   6      367.67      481.37     23.51 o 
  18   4   6       23.53       66.03     12.15 o 
 -23   5   6      115.27       85.09     15.06 o 
 -21   5   6      198.87      235.92     16.02 o 
 -19   5   6       51.32       55.58      9.27 o 
 -17   5   6      246.27      282.23     23.12 o 
 -15   5   6      694.81      779.38     23.48 o 
 -13   5   6      173.73      133.42     10.46 o 
 -11   5   6      168.05      166.54      9.11 o 
  -9   5   6      194.74      248.14     10.16 o 
  -7   5   6       30.85       31.13      3.46 o 
  -5   5   6      390.52      440.87      9.84 o 
  -3   5   6      349.03      320.41      8.36 o 
  -1   5   6      314.34      350.00      8.92 o 
   1   5   6       84.20      113.62      6.07 o 
   3   5   6       89.31      144.87      8.20 o 
   5   5   6      459.36      480.39     23.23 o 
   7   5   6      132.79      140.31     11.91 o 
   9   5   6      171.94      181.99     13.07 o 
  11   5   6      453.25      404.30     20.37 o 
  13   5   6       23.95       29.37      9.26 o 
  15   5   6       37.87       32.25     10.12 o 
  17   5   6        8.94        7.57     11.81 o 
 -22   6   6      132.48      135.90     13.81 o 
 -20   6   6      135.49       97.26     11.27 o 
 -18   6   6      160.07      126.93     12.68 o 
 -16   6   6       56.98       57.47     14.80 o 
 -14   6   6      136.47      138.63     15.01 o 
 -12   6   6      472.57      482.76     20.01 o 
 -10   6   6      153.84      131.11     10.67 o 
  -8   6   6       28.38       32.67      4.68 o 
  -6   6   6        1.52        4.68      3.79 o 
  -4   6   6     1865.59     1880.29     26.87 o 
  -2   6   6      239.81      255.87      8.81 o 
   0   6   6     1053.74     1075.91     20.51 o 
   2   6   6       77.17       67.79      7.65 o 
   4   6   6        5.89        0.83      5.53 o 
   6   6   6      259.61      266.05     14.66 o 
   8   6   6      407.63      387.45     19.65 o 
  10   6   6       38.44       33.53      9.99 o 
  12   6   6       76.20       88.04     25.11 o 
  14   6   6       99.14      118.84     14.74 o 
  16   6   6      278.62      283.87     24.77 o 
 -21   7   6        4.91        9.23      8.82 o 
 -19   7   6       11.79       18.59      9.45 o 
 -17   7   6      100.49      109.52     11.78 o 
 -15   7   6      275.81      308.52     17.19 o 
 -13   7   6      428.28      427.34     21.59 o 
 -11   7   6      112.33       81.81      9.56 o 
  -9   7   6     1270.84     1379.49     35.07 o 
  -7   7   6      739.06      825.43     18.44 o 
  -5   7   6     1125.30     1052.31     23.11 o 
  -3   7   6      210.41      204.45      9.95 o 
  -1   7   6     1470.06     1522.41     30.55 o 
   1   7   6      117.56       75.73      7.24 o 
   3   7   6      266.63      216.64     17.56 o 
   5   7   6       89.55       58.90      8.89 o 
   7   7   6      221.01      193.70     21.94 o 
   9   7   6       32.79       43.34     12.18 o 
  11   7   6      155.36      137.02     15.67 o 
  13   7   6      166.99      133.37     18.59 o 
 -20   8   6       13.93       21.27     10.19 o 
 -18   8   6      241.22      244.54     17.56 o 
 -16   8   6        2.66        0.53      8.21 o 
 -14   8   6       62.00       57.68     10.07 o 
 -12   8   6      291.67      286.53     16.56 o 
 -10   8   6       63.17       71.21     14.45 o 
  -8   8   6      208.04      240.05     14.33 o 
  -6   8   6       37.99       52.17      8.03 o 
  -4   8   6      324.01      290.25     19.27 o 
  -2   8   6      147.72      161.87     11.14 o 
   0   8   6      539.07      614.83     20.07 o 
   2   8   6      144.22      150.69     15.03 o 
   4   8   6        6.83        8.79      7.29 o 
   6   8   6       14.77        6.95      9.29 o 
   8   8   6        7.59       -8.88      9.19 o 
  10   8   6       63.89       61.55     13.99 o 
  12   8   6       60.95       68.93     19.02 o 
 -17   9   6       24.27       30.59     13.14 o 
 -15   9   6        5.61        4.18      9.28 o 
 -13   9   6       33.86       27.47      9.51 o 
 -11   9   6       20.67        7.94      8.46 o 
  -9   9   6       41.55       27.50      8.45 o 
  -7   9   6       67.25       63.10     14.10 o 
  -5   9   6      164.14      193.35     26.44 o 
  -3   9   6      292.32      396.29     16.80 o 
  -1   9   6      272.63      356.20     23.56 o 
   1   9   6      117.67       74.77     10.05 o 
   3   9   6       78.88       99.49     15.50 o 
   5   9   6       15.67       19.13     10.23 o 
   7   9   6       59.10       80.40     13.68 o 
   9   9   6       26.85       34.85     12.81 o 
 -14  10   6      103.94       69.64     15.34 o 
 -12  10   6       67.76       33.83     12.25 o 
 -10  10   6       27.59       27.35     11.38 o 
  -8  10   6      147.08      157.11     32.78 o 
  -6  10   6       60.46       45.56     11.39 o 
  -4  10   6       32.63       40.06     10.93 o 
  -2  10   6       14.87       11.57      8.04 o 
   0  10   6        4.40       -1.88     15.44 o 
   2  10   6      108.70      134.90     18.66 o 
   4  10   6        2.94       14.36     13.17 o 
   6  10   6       19.21       10.36     14.42 o 
  -9  11   6        7.35        7.05     14.18 o 
  -7  11   6       46.86       38.01     12.56 o 
  -5  11   6      115.32      150.10     20.72 o 
  -3  11   6       38.19       19.44     15.15 o 
  -1  11   6       23.83       48.88     15.96 o 
   1  11   6       72.00      114.23     18.84 o 
 -27   1   7       19.49        6.94     11.44 o 
 -25   1   7       42.07       39.80     10.06 o 
 -23   1   7        5.02        9.45      8.38 o 
 -21   1   7      198.68      216.79     13.41 o 
 -19   1   7      374.05      421.32     16.08 o 
 -17   1   7        0.89       -3.31      5.75 o 
 -15   1   7      411.18      435.36     12.20 o 
 -13   1   7        1.40        9.76      3.37 o 
 -11   1   7      767.13      580.41     12.69 o 
  -9   1   7     1062.05      990.63     17.62 o 
  -7   1   7      635.24      484.22     11.72 o 
  -5   1   7       14.47        2.73      2.17 o 
  -3   1   7      193.74      217.97      7.81 o 
  -1   1   7     1696.82     1533.32     26.25 o 
   1   1   7       47.05       84.11      5.44 o 
   3   1   7       53.25       49.40      4.44 o 
   5   1   7      273.82      260.44      9.76 o 
   7   1   7      343.78      308.10     10.91 o 
   9   1   7      352.45      406.72     14.94 o 
  11   1   7       87.58       75.80      6.87 o 
  13   1   7      223.67      226.59     13.72 o 
  15   1   7       22.85       37.22      8.83 o 
  17   1   7       43.31       45.79     19.30 o 
 -26   2   7        7.06       12.74     10.25 o 
 -24   2   7       83.18      140.82     15.11 o 
 -22   2   7       26.59       18.94      8.70 o 
 -20   2   7      279.52      250.51     16.55 o 
 -18   2   7       79.53      117.41      8.23 o 
 -16   2   7     2700.96     2830.79     46.65 o 
 -14   2   7      942.49      808.41     17.33 o 
 -12   2   7      615.75      821.86     16.63 o 
 -10   2   7     1182.66     1164.96     20.55 o 
  -8   2   7      617.63      475.73     23.42 o 
  -6   2   7      826.22      752.16     14.76 o 
  -4   2   7     1597.98     1089.55     17.97 o 
  -2   2   7      142.32      232.50      7.59 o 
   0   2   7     1332.40     1489.91     29.73 o 
   2   2   7       65.70      104.45      5.20 o 
   6   2   7      314.24      339.71     10.61 o 
   8   2   7     1239.87     1224.14     22.22 o 
  10   2   7      343.05      355.78     10.86 o 
  12   2   7       29.01       19.04      5.34 o 
  14   2   7      133.06      198.67     15.65 o 
  16   2   7      252.96      350.77     30.32 o 
  18   2   7      139.32      187.67     31.67 o 
 -25   3   7      103.86      114.70     14.41 o 
 -23   3   7       55.94       43.35     10.08 o 
 -21   3   7       94.30      105.83     12.28 o 
 -19   3   7      166.40      155.27     11.01 o 
 -17   3   7      631.00      753.11     20.73 o 
 -15   3   7      942.48      958.81     23.00 o 
 -13   3   7      228.00      195.42      9.04 o 
 -11   3   7      111.21       54.82      5.12 o 
  -9   3   7     2244.80     2160.18     42.81 o 
  -7   3   7     1508.18     1797.75     34.76 o 
  -5   3   7      581.77      546.90     12.53 o 
  -3   3   7       72.08      141.66      5.50 o 
  -1   3   7     1697.19     1892.74     30.06 o 
   1   3   7     1006.90     1130.39     21.79 o 
   3   3   7      660.46      632.12     14.76 o 
   5   3   7        3.22       -3.38      3.38 o 
   7   3   7      849.29      778.82     18.58 o 
   9   3   7      280.29      256.53     12.30 o 
  11   3   7     1157.56     1103.11     34.00 o 
  13   3   7       16.46       16.46      7.77 o 
  15   3   7      175.74      232.50     17.55 o 
  17   3   7       91.38       73.72     23.30 o 
 -24   4   7      202.16      187.58     19.46 o 
 -22   4   7       50.77       56.63     19.92 o 
 -20   4   7      243.52      218.76     14.82 o 
 -18   4   7       95.21       67.72      8.99 o 
 -16   4   7     3948.28     3972.40     78.26 o 
 -14   4   7     1255.95     1067.58     27.30 o 
 -12   4   7      112.95      101.56      8.42 o 
 -10   4   7      265.23      413.64     23.92 o 
  -8   4   7      111.64      103.64      6.54 o 
  -6   4   7      505.12      377.66      9.27 o 
  -4   4   7      314.52      422.19      9.29 o 
  -2   4   7      671.97      627.64     13.64 o 
   0   4   7     1536.82     1619.74     27.54 o 
   2   4   7      153.10      132.95      7.59 o 
   4   4   7      161.69      174.34      8.65 o 
   6   4   7     1269.32     1194.35     27.99 o 
   8   4   7     3528.53     3539.33     84.19 o 
  10   4   7       92.38      104.75     11.78 o 
  12   4   7       35.84       59.25     10.02 o 
  14   4   7       23.10       36.95      9.69 o 
  16   4   7      282.75      255.98     19.60 o 
 -25   5   7       34.52       26.19     15.55 o 
 -23   5   7       91.26       96.27     15.21 o 
 -21   5   7       58.79       53.13      9.49 o 
 -19   5   7        1.50        2.61      6.99 o 
 -17   5   7       36.06       61.56     11.48 o 
 -15   5   7      339.44      348.66     15.83 o 
 -13   5   7       65.17       35.48      6.88 o 
 -11   5   7      256.03      211.26     10.29 o 
  -9   5   7      584.66      482.79     12.12 o 
  -7   5   7      496.75      395.62     10.04 o 
  -5   5   7      728.62      677.82     13.13 o 
  -3   5   7       36.23       31.12      3.68 o 
  -1   5   7      326.92      352.35      9.23 o 
   1   5   7      259.69      212.56      8.35 o 
   3   5   7      178.91      164.77      8.62 o 
   5   5   7       56.29       71.20      9.86 o 
   7   5   7      337.26      361.78     19.00 o 
   9   5   7     1276.42     1139.46     35.45 o 
  11   5   7       18.35       28.68      9.58 o 
  13   5   7      210.07      201.96     17.37 o 
  15   5   7       57.02       54.51     12.95 o 
 -22   6   7        4.12        7.34      8.45 o 
 -20   6   7       72.24       97.50     15.70 o 
 -18   6   7       16.36       32.54     13.56 o 
 -16   6   7       88.14       64.32      9.12 o 
 -14   6   7      606.43      624.09     21.01 o 
 -12   6   7       28.93       29.02      9.02 o 
 -10   6   7      180.77      141.24      9.13 o 
  -8   6   7       23.09       21.47      4.55 o 
  -6   6   7      768.07      874.38     18.26 o 
  -4   6   7       81.52       96.86      5.39 o 
  -2   6   7      309.28      399.86     10.59 o 
   0   6   7     1088.11     1102.09     21.25 o 
   2   6   7       39.90       30.92      5.93 o 
   4   6   7      337.40      417.58     19.53 o 
   6   6   7       47.71       18.16      8.69 o 
   8   6   7      412.69      414.70     20.94 o 
  10   6   7       99.60       81.00     12.50 o 
  12   6   7        0.41       15.54     10.12 o 
  14   6   7        5.84       -0.48      9.85 o 
 -21   7   7       38.21       44.53     10.23 o 
 -19   7   7       23.76       17.89     10.75 o 
 -17   7   7       85.82       42.53      9.18 o 
 -15   7   7      210.64      221.51     15.03 o 
 -13   7   7      130.58      132.97     11.80 o 
 -11   7   7      168.55      151.67     11.84 o 
  -9   7   7      261.02      262.48     12.56 o 
  -7   7   7      398.55      380.32     12.12 o 
  -5   7   7      286.76      294.97     15.18 o 
  -3   7   7      312.59      394.99     13.06 o 
  -1   7   7      891.54      945.12     22.03 o 
   1   7   7      117.72       94.61      8.20 o 
   3   7   7       72.29       40.50      8.86 o 
   5   7   7      123.78      125.49     13.42 o 
   7   7   7      371.33      432.67     22.00 o 
   9   7   7      153.01      148.16     26.11 o 
  11   7   7       25.36        8.70     11.39 o 
  13   7   7        6.33      -13.10     13.10 o 
 -20   8   7       14.54       12.70      9.50 o 
 -18   8   7       94.72      114.84     13.83 o 
 -16   8   7      158.21      182.63     14.92 o 
 -14   8   7       69.04       54.76      9.68 o 
 -12   8   7       85.07       93.15     10.88 o 
 -10   8   7      214.69      239.24     14.67 o 
  -8   8   7       47.90       38.83      8.26 o 
  -6   8   7       75.93       91.18      9.56 o 
  -4   8   7      182.63      194.41     11.91 o 
  -2   8   7      190.73      203.71     12.52 o 
   0   8   7       48.60       82.34     11.17 o 
   2   8   7      195.94      212.98     14.71 o 
   4   8   7       99.50      101.03     13.07 o 
   6   8   7       27.98       28.55     10.66 o 
   8   8   7      359.66      374.25     34.56 o 
  10   8   7        8.37      -10.44     10.44 o 
 -17   9   7        3.68      -11.93     11.93 o 
 -15   9   7       45.21       17.43     15.30 o 
 -13   9   7       54.47       60.42     10.92 o 
 -11   9   7       37.58       41.11      9.77 o 
  -9   9   7        2.12       -8.26      8.26 o 
  -7   9   7      111.13      101.98     12.76 o 
  -5   9   7       33.66       21.24      9.15 o 
  -3   9   7        4.07        0.49      8.84 o 
  -1   9   7       82.55      115.43     13.26 o 
   1   9   7      111.81      146.55     19.74 o 
   3   9   7       23.25       18.90     12.33 o 
   5   9   7      202.93      203.85     17.52 o 
   7   9   7      163.62      206.56     28.76 o 
   9   9   7      200.81      215.16     42.07 o 
 -14  10   7       44.99       50.75     14.84 o 
 -12  10   7       85.98       78.65     19.89 o 
 -10  10   7      269.83      291.74     37.53 o 
  -8  10   7       26.25       29.59     11.47 o 
  -6  10   7      281.07      365.03     96.33 o 
  -4  10   7       13.61       19.73     13.29 o 
  -2  10   7      315.07      395.33     22.54 o 
   0  10   7       10.96        9.71     10.80 o 
   2  10   7        8.47       -4.15     17.36 o 
   4  10   7       46.03       36.66     29.65 o 
   6  10   7       65.32       10.50     23.55 o 
  -7  11   7       32.13       28.52     22.67 o 
  -5  11   7       70.83       96.32     19.14 o 
  -3  11   7        4.21       19.91     14.90 o 
  -1  11   7       25.86       34.28     15.86 o 
 -26   0   8      229.19      317.32     40.83 o 
 -24   0   8      462.78      523.92     28.68 o 
 -22   0   8        9.20        1.32      8.20 o 
 -20   0   8      164.48      238.18     28.39 o 
 -18   0   8     1446.43     1571.33     52.57 o 
 -16   0   8     4824.00     4792.42    127.80 o 
 -14   0   8      412.13      339.34     16.79 o 
 -12   0   8      150.43      142.93     10.42 o 
 -10   0   8       22.54       21.08      5.45 o 
  -8   0   8    16103.82    16070.55    387.04 o 
  -6   0   8     1229.80     1081.19     30.62 o 
  -4   0   8    10291.84     7833.53    263.21 o 
  -2   0   8     8491.06     7567.50    255.42 o 
   0   0   8      856.90      791.69     32.36 o 
   2   0   8     3507.50     4216.06     75.56 o 
   4   0   8      603.83      527.36     14.90 o 
   6   0   8      750.87      762.29     41.44 o 
   8   0   8      859.70      948.64     46.42 o 
  10   0   8      547.12      595.33     38.81 o 
  12   0   8      204.31      164.16     23.80 o 
  14   0   8      438.69      342.68     37.18 o 
  16   0   8      220.66      304.59     36.27 o 
 -27   1   8       65.75       61.97     13.70 o 
 -25   1   8       89.03      105.21     15.65 o 
 -23   1   8       60.04       81.08     12.01 o 
 -21   1   8       73.55       84.32      9.30 o 
 -19   1   8     1005.00      917.00     24.00 o 
 -17   1   8     3719.99     3657.50     58.51 o 
 -15   1   8     1626.05     1809.18     31.70 o 
 -13   1   8      273.35      349.30     10.08 o 
 -11   1   8      147.41      150.07      6.42 o 
  -9   1   8      774.26     1223.53     22.81 o 
  -7   1   8     2265.72     1875.56     32.28 o 
  -5   1   8     2218.59     1486.39     32.65 o 
  -3   1   8     2763.17     2743.71     49.61 o 
  -1   1   8      338.85      264.67      9.72 o 
   1   1   8     1432.87     1696.55     27.27 o 
   3   1   8      944.64      930.27     15.88 o 
   5   1   8      663.79      656.11     13.95 o 
   7   1   8     1219.89     1128.67     21.52 o 
   9   1   8      249.85      253.62     12.65 o 
  11   1   8      432.58      434.46     16.54 o 
  13   1   8      248.33      209.07     15.69 o 
  15   1   8      138.98      179.07     39.80 o 
  17   1   8       26.12       24.68     18.18 o 
 -26   2   8      273.46      275.93     20.24 o 
 -24   2   8       11.02       26.81      9.98 o 
 -22   2   8       79.77       66.87     12.11 o 
 -20   2   8      132.06       99.32     11.50 o 
 -18   2   8     2297.61     2477.90     56.15 o 
 -16   2   8     2418.55     2618.40     43.69 o 
 -14   2   8     2227.44     2021.44     34.28 o 
 -12   2   8      407.98      366.84     10.12 o 
 -10   2   8       88.43       81.56      5.49 o 
  -8   2   8     2003.32     2428.30     40.71 o 
  -6   2   8      803.27     1011.86     18.91 o 
  -4   2   8       22.49       18.55      3.42 o 
  -2   2   8     1080.63     1122.22     20.86 o 
   0   2   8     1187.20     1307.63     22.04 o 
   2   2   8      534.09      642.18     15.18 o 
   4   2   8       32.99       32.68      4.19 o 
   6   2   8      488.14      569.55     18.75 o 
   8   2   8      339.95      340.26     17.02 o 
  10   2   8        3.63       20.06      5.25 o 
  12   2   8      172.99      158.05     10.02 o 
  14   2   8       56.33       42.21     12.06 o 
  16   2   8      153.72      113.76     25.79 o 
 -25   3   8       26.30       42.26     15.35 o 
 -23   3   8       76.02       90.66     12.55 o 
 -21   3   8       99.49       89.07     11.42 o 
 -19   3   8        3.49       -5.35      5.35 o 
 -17   3   8     2083.93     2071.73     41.32 o 
 -15   3   8      134.24       99.69      6.97 o 
 -13   3   8       13.47       18.60      5.67 o 
 -11   3   8      745.64      855.12     20.45 o 
  -9   3   8     1827.49     1604.49     29.09 o 
  -7   3   8     2574.16     2313.39     43.71 o 
  -5   3   8       52.61       50.02      3.77 o 
  -3   3   8      325.58      311.78      7.36 o 
  -1   3   8      815.34      846.58     18.64 o 
   1   3   8      175.50      230.04      9.32 o 
   3   3   8      562.28      489.68     15.05 o 
   5   3   8       33.39       18.52      5.07 o 
   7   3   8      435.91      381.68     13.93 o 
   9   3   8       99.29       83.28      8.12 o 
  11   3   8      381.08      351.56     28.36 o 
  13   3   8       21.52       30.66      8.72 o 
  15   3   8       81.48       91.16     23.29 o 
 -26   4   8       78.17       90.04     15.86 o 
 -24   4   8       10.89       22.65     11.66 o 
 -22   4   8      118.18      138.20     16.18 o 
 -20   4   8       25.93       18.67      7.55 o 
 -18   4   8       21.68        0.82      8.47 o 
 -16   4   8      864.73      998.20     31.66 o 
 -14   4   8      203.04      295.91     13.75 o 
 -12   4   8      106.40       70.93      7.38 o 
 -10   4   8      405.70      310.84     10.02 o 
  -8   4   8      648.15      966.36     16.63 o 
  -6   4   8      382.70      466.73     10.75 o 
  -4   4   8      510.92      600.30     11.95 o 
  -2   4   8      234.02      242.29      6.88 o 
   0   4   8      265.29      407.13     11.44 o 
   2   4   8      960.48      938.73     21.03 o 
   4   4   8      100.49      169.00      9.86 o 
   6   4   8      558.91      545.13     16.93 o 
   8   4   8       23.12       44.83      9.16 o 
  10   4   8      244.78      215.32     16.59 o 
  12   4   8      241.61      205.49     16.45 o 
  14   4   8      123.69      159.86     15.65 o 
  16   4   8       18.30        3.28     11.59 o 
 -25   5   8       15.93       20.71     11.86 o 
 -23   5   8       43.86       57.75     12.75 o 
 -21   5   8      154.57      133.94     12.87 o 
 -19   5   8      503.28      509.61     39.31 o 
 -17   5   8      150.92      127.15     13.22 o 
 -15   5   8      285.70      287.49     15.22 o 
 -13   5   8      288.38      339.90     12.67 o 
 -11   5   8      221.32      245.44     15.54 o 
  -9   5   8       29.75       26.15      5.49 o 
  -7   5   8      365.26      340.59      9.59 o 
  -5   5   8       33.05       32.04      3.78 o 
  -3   5   8       33.90       38.95      3.82 o 
  -1   5   8      358.35      338.45      9.47 o 
   1   5   8      155.82      129.74      8.72 o 
   3   5   8        6.54       19.83      8.05 o 
   5   5   8      719.30      641.17     23.82 o 
   7   5   8        1.89        1.61      7.36 o 
   9   5   8      331.85      344.60     20.14 o 
  11   5   8       12.47       46.16     11.02 o 
  13   5   8      194.76      206.95     18.06 o 
  15   5   8       40.09       36.61     11.51 o 
 -24   6   8       11.16       -4.11     16.82 o 
 -22   6   8        1.13       -0.26      8.15 o 
 -20   6   8       72.98       87.49     11.00 o 
 -18   6   8       29.52       47.31      9.33 o 
 -16   6   8      134.41      124.29     12.51 o 
 -14   6   8      271.76      270.73     14.91 o 
 -12   6   8       37.97       28.29      6.28 o 
 -10   6   8      167.65      148.95     12.81 o 
  -8   6   8      240.26      352.89     11.29 o 
  -6   6   8      292.69      327.95     11.51 o 
  -4   6   8     1093.18     1101.89     18.23 o 
  -2   6   8      508.20      514.25     12.41 o 
   0   6   8       93.68      103.24      7.55 o 
   2   6   8      223.66      149.37     12.97 o 
   4   6   8       99.56      133.13     13.21 o 
   6   6   8      191.01      202.63     24.38 o 
   8   6   8       52.89       44.31     17.08 o 
  10   6   8      118.28      104.12     13.98 o 
  12   6   8       65.32       29.47     11.23 o 
  14   6   8      112.06      171.86     34.82 o 
 -21   7   8      207.63      181.94     15.16 o 
 -19   7   8       77.68       97.38     16.07 o 
 -17   7   8      113.98      137.50     12.67 o 
 -15   7   8        8.92        4.56      7.07 o 
 -13   7   8      526.36      485.32     24.00 o 
 -11   7   8      102.82       81.56      9.64 o 
  -9   7   8       20.38       12.67      6.06 o 
  -7   7   8      242.48      331.55     15.11 o 
  -5   7   8      209.15      215.97     10.04 o 
  -3   7   8      242.63      375.78     11.63 o 
  -1   7   8       96.43       86.83      9.13 o 
   1   7   8       51.83       37.36      7.69 o 
   3   7   8      791.30      830.37     28.65 o 
   5   7   8       21.09       20.47      9.37 o 
   7   7   8      553.02      596.81     25.79 o 
   9   7   8        1.90        0.94      9.40 o 
  11   7   8      155.67      159.68     17.31 o 
 -20   8   8       97.51       74.82     12.21 o 
 -18   8   8       31.42       63.47     11.35 o 
 -16   8   8      124.27      140.92     14.31 o 
 -14   8   8       16.39       -6.66      7.44 o 
 -12   8   8       74.79       79.83     10.73 o 
 -10   8   8       62.26       49.13     13.49 o 
  -8   8   8      221.15      342.07     16.57 o 
  -6   8   8      160.74      216.00     12.91 o 
  -4   8   8      228.42      245.54     16.29 o 
  -2   8   8      210.41      289.67     21.95 o 
   0   8   8      264.16      309.66     15.64 o 
   2   8   8       77.68       92.66     10.64 o 
   4   8   8        7.02       -4.73     14.65 o 
   6   8   8       60.77       30.45     14.24 o 
   8   8   8        0.86       -6.39      9.99 o 
  10   8   8       84.94       17.12     26.64 o 
 -17   9   8        3.81        1.13     12.35 o 
 -15   9   8      122.55      141.74     14.26 o 
 -13   9   8       29.77       50.14     10.68 o 
 -11   9   8       94.22       89.40     14.81 o 
  -9   9   8      122.37      129.37     29.96 o 
  -7   9   8       68.60       45.10     13.15 o 
  -5   9   8       14.96       33.13     12.99 o 
  -3   9   8       49.64       49.64     10.73 o 
  -1   9   8       30.46       34.62     10.07 o 
   1   9   8      109.55       75.93     18.30 o 
   3   9   8       28.00       51.63     15.34 o 
   5   9   8       22.68       13.07     10.56 o 
   7   9   8       48.02       52.81     17.27 o 
 -14  10   8       34.58       54.99     14.54 o 
 -12  10   8       25.54       24.14     15.38 o 
 -10  10   8       24.06       12.98     24.66 o 
  -8  10   8       22.88       27.03     14.11 o 
  -6  10   8        1.60      -12.10     12.55 o 
  -4  10   8        7.29       -5.78     12.92 o 
  -2  10   8       86.70      123.91     17.51 o 
   0  10   8      270.08      315.29     21.60 o 
   2  10   8       54.42       78.60     34.92 o 
   4  10   8      227.15      227.55     35.19 o 
  -5  11   8        5.27      -14.64     19.11 o 
  -3  11   8       12.84        9.69     21.48 o 
 -27   1   9      159.56      181.79     16.29 o 
 -25   1   9       10.04        9.40      8.94 o 
 -23   1   9      230.94      230.51     17.16 o 
 -21   1   9       95.51       89.45      9.75 o 
 -19   1   9      298.96      273.73     13.83 o 
 -17   1   9      262.24      309.20     11.50 o 
 -15   1   9       58.50       31.63      4.71 o 
 -13   1   9       78.62       86.44      5.96 o 
 -11   1   9      524.75      518.57     11.87 o 
  -9   1   9      238.50      224.31      7.85 o 
  -7   1   9      477.40      357.70     10.35 o 
  -5   1   9      355.22      277.02     10.11 o 
  -3   1   9     3061.98     3411.03     61.23 o 
  -1   1   9      651.85      712.08     16.55 o 
   1   1   9      848.31     1001.43     22.23 o 
   3   1   9        6.56        5.34      3.44 o 
   5   1   9      385.27      385.60     12.97 o 
   7   1   9       99.42       88.94      9.61 o 
   9   1   9        7.22       -3.28      5.70 o 
  11   1   9       28.54       18.55      6.43 o 
  13   1   9       38.43       40.65      7.79 o 
  15   1   9      152.15       90.56     23.61 o 
 -26   2   9       60.27       47.26     12.18 o 
 -24   2   9       99.33       77.97     12.50 o 
 -22   2   9      146.54      145.62     14.11 o 
 -20   2   9      383.06      440.51     19.64 o 
 -18   2   9      112.14       74.23      7.00 o 
 -16   2   9      930.93      939.01     24.02 o 
 -14   2   9       10.46       28.60      4.36 o 
 -12   2   9      548.76      671.15     16.03 o 
 -10   2   9      415.44      417.76     11.53 o 
  -8   2   9      599.99      774.51     16.05 o 
  -6   2   9      110.56      116.70      7.74 o 
  -4   2   9     1363.88     1263.64     29.14 o 
  -2   2   9     1799.51     1735.94     30.46 o 
   0   2   9      645.69      654.46     13.44 o 
   2   2   9      140.26      145.46      8.25 o 
   4   2   9      214.99      265.50     21.48 o 
   6   2   9      730.09      740.57     30.73 o 
   8   2   9      249.54      292.84     13.43 o 
  10   2   9      835.57      735.85     21.70 o 
  12   2   9       18.66       26.97      7.90 o 
  14   2   9       44.66       16.17     10.83 o 
  16   2   9        7.45       37.81     21.28 o 
 -25   3   9       53.30       64.47     13.91 o 
 -23   3   9      126.61      148.85     14.76 o 
 -21   3   9      479.59      444.51     20.72 o 
 -19   3   9      639.14      682.84     20.34 o 
 -17   3   9      183.72      257.95     12.99 o 
 -15   3   9      242.04      263.16     10.28 o 
 -13   3   9      759.38      815.17     28.42 o 
 -11   3   9      436.83      466.00     13.98 o 
  -9   3   9     1219.91     1278.76     24.31 o 
  -7   3   9      269.51      217.91      7.27 o 
  -5   3   9      571.99      459.07     10.86 o 
  -3   3   9      262.69      278.44      9.58 o 
  -1   3   9      985.46     1062.33     23.26 o 
   1   3   9     2111.47     2234.89     39.23 o 
   3   3   9      237.17      201.02     14.38 o 
   5   3   9     1536.67     1451.23     32.25 o 
   7   3   9      286.64      295.54     13.23 o 
   9   3   9     1473.15     1492.63     34.61 o 
  11   3   9      152.96      154.58     31.79 o 
  13   3   9       45.47       21.08     11.57 o 
  15   3   9       57.05       20.90     13.80 o 
 -26   4   9       52.15       66.37     14.82 o 
 -24   4   9       31.80       22.95     16.04 o 
 -22   4   9       68.51       65.53     12.98 o 
 -20   4   9      399.14      411.37     19.10 o 
 -18   4   9      580.00      616.01     21.28 o 
 -16   4   9      639.01      749.97     22.77 o 
 -14   4   9      286.03      255.61     13.27 o 
 -12   4   9      979.37     1032.51     21.83 o 
 -10   4   9      506.53      580.15     13.02 o 
  -8   4   9      507.95      615.96     12.41 o 
  -6   4   9      306.38      305.27      9.69 o 
  -4   4   9      471.27      565.99     11.58 o 
  -2   4   9       72.84       88.98      5.51 o 
   0   4   9      100.78      135.74      8.05 o 
   2   4   9      273.36      317.30     11.74 o 
   4   4   9      133.57      115.21      8.88 o 
   6   4   9      537.43      528.98     17.09 o 
   8   4   9      521.39      465.42     21.17 o 
  10   4   9      403.15      430.94     24.23 o 
  12   4   9       10.83        1.37     10.03 o 
  14   4   9       15.99        6.49     11.28 o 
 -25   5   9       49.09       81.32     29.85 o 
 -23   5   9       15.39       21.15     10.63 o 
 -21   5   9      141.56      129.99     14.46 o 
 -19   5   9      479.12      543.55     20.87 o 
 -17   5   9      816.11      825.07     25.26 o 
 -15   5   9      816.17      964.22     26.81 o 
 -13   5   9      450.09      455.22     14.71 o 
 -11   5   9      135.49      125.56     10.66 o 
  -9   5   9     1545.17     1485.72     27.07 o 
  -7   5   9      550.81      534.56     13.05 o 
  -5   5   9       71.26      119.27      5.97 o 
  -3   5   9      142.97      160.59      7.23 o 
  -1   5   9      170.86      215.29      9.30 o 
   1   5   9      384.01      344.28     13.16 o 
   3   5   9       55.79       45.74      9.01 o 
   5   5   9      255.72      273.68     17.59 o 
   7   5   9       91.88       84.30     16.82 o 
   9   5   9       35.39       23.61      9.61 o 
  11   5   9      183.46      172.98     22.09 o 
  13   5   9      245.73      250.50     25.29 o 
 -24   6   9       15.07       42.59     12.90 o 
 -22   6   9       73.37       81.90     11.46 o 
 -20   6   9       76.88       53.99      9.67 o 
 -18   6   9      787.66      865.55     27.18 o 
 -16   6   9      100.33      109.41     10.94 o 
 -14   6   9      145.15      135.40     11.24 o 
 -12   6   9      237.52      312.33     13.38 o 
 -10   6   9      416.79      554.87     16.52 o 
  -8   6   9     1637.97     1938.63     33.84 o 
  -6   6   9      359.74      417.22     10.97 o 
  -4   6   9      220.78      250.57      9.11 o 
  -2   6   9      222.38      256.23     10.54 o 
   0   6   9       66.45       44.60      7.76 o 
   2   6   9      123.81      152.43     21.51 o 
   4   6   9       56.13       51.85     10.14 o 
   6   6   9       51.13       30.12     12.51 o 
   8   6   9      219.64      224.35     18.05 o 
  10   6   9       29.86       45.16     12.03 o 
  12   6   9      146.06      177.26     20.55 o 
 -21   7   9        1.79        8.21      8.80 o 
 -19   7   9      103.58       71.26     10.89 o 
 -17   7   9       63.38       83.96     14.55 o 
 -15   7   9       19.43       36.70      8.86 o 
 -13   7   9       28.00       41.98      8.80 o 
 -11   7   9      138.99      203.76     11.99 o 
  -9   7   9      120.45      110.44      9.27 o 
  -7   7   9       81.14       67.93      8.38 o 
  -5   7   9      398.41      411.04     14.70 o 
  -3   7   9     1133.56     1289.36     27.52 o 
  -1   7   9      252.72      267.96     15.50 o 
   1   7   9      109.83      160.44     12.28 o 
   3   7   9       82.12      101.16     12.83 o 
   5   7   9       25.76       28.54     17.67 o 
   7   7   9       45.88       31.89     12.71 o 
   9   7   9      122.51      106.54     17.33 o 
  11   7   9       22.29        1.45     14.21 o 
 -20   8   9      143.02      145.85     14.57 o 
 -18   8   9       68.64       72.68     11.84 o 
 -16   8   9        0.99        2.75      8.29 o 
 -14   8   9       25.95       18.40      8.73 o 
 -12   8   9       76.20       80.44     10.89 o 
 -10   8   9      113.69      114.92     15.35 o 
  -8   8   9       83.70       97.51     10.81 o 
  -6   8   9      281.74      307.56     24.16 o 
  -4   8   9       99.30      131.97     16.59 o 
  -2   8   9       24.99       31.26      9.46 o 
   0   8   9      184.78      194.70     14.30 o 
   2   8   9       13.49       17.27      9.24 o 
   4   8   9       31.30       12.83     10.07 o 
   6   8   9       68.91       36.62     11.54 o 
   8   8   9       50.70       12.20     11.15 o 
 -17   9   9       85.14       93.77     16.25 o 
 -15   9   9        8.17       11.34      9.93 o 
 -13   9   9       49.14       70.51     12.82 o 
 -11   9   9       16.87       30.69     10.71 o 
  -9   9   9        9.98        6.78     16.56 o 
  -7   9   9        2.41       -0.70     11.34 o 
  -5   9   9      362.35      386.77     27.37 o 
  -3   9   9       81.40       50.01     11.37 o 
  -1   9   9      444.55      530.45     36.36 o 
   1   9   9       60.62       54.98     12.35 o 
   3   9   9        8.53        3.57     12.46 o 
   5   9   9      142.21      151.12     16.73 o 
 -14  10   9       56.84       74.02     29.85 o 
 -12  10   9        1.47        1.62     20.12 o 
 -10  10   9       41.69       41.25     15.98 o 
  -8  10   9       42.81       53.47     16.94 o 
  -6  10   9       46.07       38.85     15.39 o 
  -4  10   9       81.66      115.21     19.30 o 
  -2  10   9      113.34      141.59     16.50 o 
   0  10   9      100.98      103.29     18.16 o 
   2  10   9      115.88      115.03     19.43 o 
 -26   0  10      185.74      227.05     28.24 o 
 -24   0  10      306.80      384.90     41.93 o 
 -22   0  10       23.27       22.07      9.72 o 
 -20   0  10      482.19      400.51     26.32 o 
 -18   0  10      210.79      226.90     19.68 o 
 -16   0  10     2632.78     2739.02     78.37 o 
 -14   0  10      479.30      548.02     23.22 o 
 -12   0  10     1343.07     1679.32     49.00 o 
 -10   0  10      381.37      315.66     14.95 o 
  -8   0  10       71.50       68.11      7.57 o 
  -6   0  10     4311.90     5261.16    130.04 o 
  -2   0  10      328.39      383.15     16.59 o 
   0   0  10     1467.32     1679.19     48.33 o 
   2   0  10      239.30      345.28     17.75 o 
   4   0  10     1004.97     1145.44     31.06 o 
   6   0  10       65.94       76.04     10.93 o 
   8   0  10     1448.04     1486.88     47.76 o 
  10   0  10      361.26      335.70     20.67 o 
  12   0  10        6.37       -8.07      8.48 o 
  14   0  10      208.92      355.66     49.95 o 
 -27   1  10      123.16      113.26     13.71 o 
 -25   1  10      140.91       95.07     13.17 o 
 -23   1  10      106.77      108.25     13.01 o 
 -21   1  10       20.59       10.53      6.65 o 
 -19   1  10       44.69       66.68      7.87 o 
 -17   1  10      685.33      534.08     14.53 o 
 -15   1  10      574.94      571.51     14.24 o 
 -13   1  10      388.82      448.19     11.64 o 
 -11   1  10       89.42       83.63      5.37 o 
  -9   1  10     3646.04     4031.68     65.29 o 
  -7   1  10     1242.05     1663.29     32.04 o 
  -5   1  10      249.21      381.97     12.29 o 
  -3   1  10       40.41       25.54      3.82 o 
  -1   1  10      485.85      486.94     13.18 o 
   1   1  10      328.02      294.23     10.77 o 
   3   1  10       37.81       23.99      4.85 o 
   5   1  10       28.41       27.76      6.66 o 
   7   1  10      346.80      270.87     14.43 o 
   9   1  10      472.09      526.68     20.22 o 
  11   1  10      216.10      266.66     14.95 o 
  13   1  10       55.24       66.94      9.03 o 
  15   1  10        2.82       -0.58     14.59 o 
 -26   2  10      248.76      308.53     21.22 o 
 -24   2  10      436.23      465.56     22.91 o 
 -22   2  10       35.57       30.03      9.20 o 
 -20   2  10      222.72      252.11     20.58 o 
 -18   2  10      110.26       92.94      7.57 o 
 -16   2  10      674.56      638.87     17.50 o 
 -14   2  10      213.42      194.90      8.56 o 
 -12   2  10      122.63      115.40      6.94 o 
 -10   2  10     1270.54     1423.46     26.96 o 
  -8   2  10      679.89      679.67     14.84 o 
  -6   2  10      177.67      134.75      8.19 o 
  -4   2  10      157.63      147.26      8.31 o 
  -2   2  10      265.19      222.13      9.05 o 
   0   2  10      324.60      466.91     11.25 o 
   2   2  10       41.01       21.95      4.17 o 
   4   2  10      494.15      444.80     26.54 o 
   6   2  10      101.81       86.99     11.49 o 
   8   2  10      603.32      658.19     27.59 o 
  10   2  10      503.05      462.91     20.05 o 
  12   2  10      183.05      184.80     33.13 o 
  14   2  10       42.07       40.16     13.13 o 
 -27   3  10       63.01       56.23     15.17 o 
 -25   3  10       56.70       48.10     11.65 o 
 -23   3  10        8.79        5.20      9.74 o 
 -21   3  10      383.28      421.10     20.41 o 
 -19   3  10       97.68       98.05      9.37 o 
 -17   3  10      635.37      743.06     20.53 o 
 -15   3  10      112.28      101.40      6.95 o 
 -13   3  10      401.00      309.14     10.66 o 
 -11   3  10      283.62      201.86      8.76 o 
  -9   3  10      460.52      450.84     11.87 o 
  -7   3  10      341.23      341.11      9.18 o 
  -5   3  10      403.86      415.99     18.36 o 
  -3   3  10       31.44       56.66      6.34 o 
  -1   3  10       56.65       54.64      5.53 o 
   1   3  10       38.70      100.48      7.24 o 
   3   3  10      159.55      229.72     14.78 o 
   5   3  10       58.73       71.23      7.53 o 
   7   3  10      381.71      392.91     24.32 o 
   9   3  10      173.21      225.73     21.28 o 
  11   3  10       20.60       10.79     10.20 o 
  13   3  10        6.70        5.58     10.93 o 
 -26   4  10       21.60       22.03     12.38 o 
 -24   4  10       13.77       21.14     11.11 o 
 -22   4  10      100.14       87.86     13.89 o 
 -20   4  10      179.12      156.71     14.16 o 
 -18   4  10      129.69      145.68     11.79 o 
 -16   4  10      698.88      695.58     21.68 o 
 -14   4  10      226.03      290.23     13.92 o 
 -12   4  10       61.76      110.88      8.99 o 
 -10   4  10      231.89      370.67      9.64 o 
  -8   4  10      508.83      495.88     12.02 o 
  -6   4  10      347.98      451.29     13.77 o 
  -4   4  10       90.35      129.31      8.22 o 
  -2   4  10      130.33      229.75      8.79 o 
   0   4  10      952.46      770.68     16.89 o 
   2   4  10      196.42      198.88     10.36 o 
   4   4  10      185.78      237.37     12.47 o 
   6   4  10      210.26      230.74     16.44 o 
   8   4  10       63.94       68.25     11.23 o 
  10   4  10      328.39      317.86     34.42 o 
  12   4  10      103.33      104.68     19.23 o 
  14   4  10       22.65        1.71     17.52 o 
 -25   5  10      110.06      124.92     22.60 o 
 -23   5  10       13.74       21.37     11.07 o 
 -21   5  10       24.32       21.81      9.29 o 
 -19   5  10       27.32       24.34      7.96 o 
 -17   5  10      428.45      508.55     19.20 o 
 -15   5  10      101.63      124.45     12.28 o 
 -13   5  10      145.60      115.13     12.75 o 
 -11   5  10      264.56      292.56     12.17 o 
  -9   5  10       34.36       45.39      4.75 o 
  -7   5  10      182.98      191.76      8.38 o 
  -5   5  10      333.20      353.81     10.88 o 
  -3   5  10      396.48      341.74     10.02 o 
  -1   5  10       68.54      100.75      7.11 o 
   1   5  10       55.37       72.38      7.90 o 
   3   5  10      295.21      350.67     25.67 o 
   5   5  10      258.05      264.83     22.11 o 
   7   5  10      133.88      117.92     19.38 o 
   9   5  10       94.94       64.25     14.18 o 
  11   5  10      285.34      403.35     30.80 o 
  13   5  10       31.93       42.28     20.55 o 
 -24   6  10       53.29       77.23     16.61 o 
 -22   6  10       70.06       78.42     11.19 o 
 -20   6  10      112.01       94.77     11.38 o 
 -18   6  10       58.42       97.06     22.86 o 
 -16   6  10       17.12       22.09     10.10 o 
 -14   6  10      173.22      226.00     18.98 o 
 -12   6  10      222.78      283.27     13.34 o 
 -10   6  10      187.10      216.34     11.58 o 
  -8   6  10      303.16      313.81     12.99 o 
  -6   6  10      910.01      960.09     20.18 o 
  -4   6  10      768.48      950.29     18.57 o 
  -2   6  10      595.49      650.52     14.98 o 
   0   6  10      283.85      297.38     16.49 o 
   2   6  10      114.54       73.11     10.81 o 
   4   6  10      316.46      270.14     18.36 o 
   6   6  10      129.10      114.49     26.67 o 
   8   6  10       44.18       34.69     10.99 o 
  10   6  10       22.47        7.11     12.35 o 
 -21   7  10       69.35       95.23     12.33 o 
 -19   7  10       12.57       20.03      8.54 o 
 -17   7  10      183.24      226.62     19.86 o 
 -15   7  10       83.63       41.81      9.24 o 
 -13   7  10        3.71        0.53      7.01 o 
 -11   7  10      105.70      114.91     10.92 o 
  -9   7  10      164.45      187.92     13.53 o 
  -7   7  10      491.99      529.52     17.48 o 
  -5   7  10      240.42      217.87     13.64 o 
  -3   7  10        2.70        1.20      5.31 o 
  -1   7  10       63.24       62.96      8.14 o 
   1   7  10      667.72      681.58     26.00 o 
   3   7  10       71.90      119.76     15.68 o 
   5   7  10        9.96        8.50     11.35 o 
   7   7  10      144.49       91.11     14.24 o 
   9   7  10       53.92       22.67     22.54 o 
 -20   8  10      140.91      184.31     19.08 o 
 -18   8  10       78.24      132.96     22.12 o 
 -16   8  10       14.41       19.12      9.23 o 
 -14   8  10      145.51      164.56     16.11 o 
 -12   8  10       50.98       72.10     11.93 o 
 -10   8  10      110.87       89.11     14.19 o 
  -8   8  10      112.45      161.98     20.43 o 
  -6   8  10      233.03      257.28     19.25 o 
  -4   8  10      226.64      352.28     23.79 o 
  -2   8  10      284.27      376.65     33.61 o 
   0   8  10      171.72      208.95     14.49 o 
   2   8  10       36.46       26.92     10.71 o 
   4   8  10      141.97      117.90     23.68 o 
   6   8  10      104.17       89.38     14.42 o 
   8   8  10       41.78       -3.29     19.00 o 
 -17   9  10       19.67       -9.61     18.28 o 
 -15   9  10       39.28       43.52     12.76 o 
 -13   9  10        0.42        5.48     10.52 o 
 -11   9  10        2.88       15.44     11.11 o 
  -9   9  10       49.58       53.99     15.45 o 
  -7   9  10       58.13       19.42     13.15 o 
  -5   9  10      103.51      149.23     19.73 o 
  -3   9  10       51.89       39.60     11.82 o 
  -1   9  10       80.06       64.10     12.82 o 
   1   9  10      272.55      279.19     25.21 o 
   3   9  10      116.50      154.51     21.06 o 
   5   9  10       36.55       44.88     15.99 o 
 -12  10  10        8.74      -20.32     20.32 o 
 -10  10  10       24.87       59.18     17.49 o 
  -8  10  10       49.17       70.86     21.88 o 
  -6  10  10      123.28      134.80     41.24 o 
  -4  10  10       53.30       60.29     17.36 o 
  -2  10  10        1.84       21.47     11.80 o 
   0  10  10        1.09        7.88     11.96 o 
 -27   1  11       55.51       56.31     11.69 o 
 -25   1  11       29.52       11.07      9.57 o 
 -23   1  11       23.91       22.14      9.11 o 
 -21   1  11        7.28        2.22      6.28 o 
 -19   1  11      194.97      175.69     16.19 o 
 -17   1  11       27.86       20.72      5.04 o 
 -15   1  11      103.60      122.93      7.39 o 
 -13   1  11      105.77       98.82      6.86 o 
 -11   1  11      416.69      502.82     12.96 o 
  -9   1  11      832.29      847.74     19.49 o 
  -7   1  11      577.75      487.69     18.69 o 
  -5   1  11      359.65      407.90     13.30 o 
  -3   1  11      718.01      645.20     23.96 o 
  -1   1  11      197.73      245.05     12.50 o 
   1   1  11      124.51      152.84      9.34 o 
   3   1  11       31.78       36.37      7.19 o 
   5   1  11       46.03       70.48     13.26 o 
   7   1  11       16.72       15.30      7.09 o 
   9   1  11      192.75      179.78     12.25 o 
  11   1  11       35.85       34.94      6.88 o 
  13   1  11       28.28       43.04      8.01 o 
 -26   2  11        6.97       10.44      9.81 o 
 -24   2  11       73.76       93.35     12.78 o 
 -22   2  11       89.25       79.22     11.12 o 
 -20   2  11      172.26      201.97     14.83 o 
 -18   2  11      247.10      284.23     11.55 o 
 -16   2  11      195.49      181.74      9.06 o 
 -14   2  11      102.68       51.84      5.27 o 
 -12   2  11       61.74       53.10      4.93 o 
  -8   2  11      185.22      176.14      9.72 o 
  -6   2  11      662.12      642.84     19.07 o 
  -4   2  11      442.88      415.76     12.46 o 
  -2   2  11      447.73      557.12     15.12 o 
   0   2  11       21.86        8.90      3.64 o 
   2   2  11      523.99      436.66     13.19 o 
   4   2  11       65.28       76.14      9.01 o 
   6   2  11      367.67      314.74     19.38 o 
   8   2  11       63.57       71.80     12.13 o 
  10   2  11      252.06      250.86     19.47 o 
  12   2  11      165.62      206.17     24.01 o 
  14   2  11       35.13       16.25     14.00 o 
 -27   3  11       29.20       44.78     12.31 o 
 -25   3  11       64.80       56.80     11.89 o 
 -23   3  11      150.96      162.59     15.33 o 
 -21   3  11      171.52      157.08     13.56 o 
 -19   3  11      583.95      684.97     21.21 o 
 -17   3  11     1414.16     1414.38     31.06 o 
 -15   3  11       32.93       49.99      5.56 o 
 -13   3  11       36.43       52.86      5.73 o 
 -11   3  11       17.96       13.99      5.43 o 
  -9   3  11      633.43      658.90     17.56 o 
  -7   3  11      500.15      447.63     12.52 o 
  -5   3  11      438.06      496.92     16.01 o 
  -3   3  11      499.86      501.26     14.58 o 
  -1   3  11      436.64      507.28     12.46 o 
   1   3  11      120.79      139.80      8.52 o 
   3   3  11     1087.59     1061.74     26.72 o 
   5   3  11        6.00        9.40      6.52 o 
   7   3  11     1392.22     1342.46     37.50 o 
   9   3  11       38.53       50.94     13.33 o 
  11   3  11       42.30       31.15     12.52 o 
  13   3  11      199.83      280.06     28.31 o 
 -26   4  11      116.20      148.28     23.81 o 
 -24   4  11       46.12       44.76     12.57 o 
 -22   4  11       57.78       30.32     10.52 o 
 -20   4  11       86.39       80.11     10.18 o 
 -18   4  11      478.00      515.87     24.38 o 
 -16   4  11      268.69      285.14     15.36 o 
 -14   4  11        9.32       18.27      6.14 o 
 -12   4  11      115.22      144.48      8.21 o 
 -10   4  11      475.85      516.48     15.60 o 
  -8   4  11      781.66      758.24     17.88 o 
  -6   4  11     1445.65     1441.06     28.29 o 
  -4   4  11      229.48      259.73     11.12 o 
  -2   4  11       10.35       11.90      4.77 o 
   0   4  11      250.74      245.95      9.94 o 
   2   4  11      431.00      438.56     14.43 o 
   4   4  11      490.70      431.97     16.03 o 
   6   4  11      204.56      153.97     18.06 o 
   8   4  11      723.97      701.47     34.64 o 
  10   4  11       66.27       90.05     16.16 o 
  12   4  11      205.12      182.08     22.51 o 
 -25   5  11       40.73       49.72     13.26 o 
 -23   5  11        5.76       12.47     11.07 o 
 -21   5  11        3.59       -1.13      7.34 o 
 -19   5  11      108.06      115.46     11.96 o 
 -17   5  11      271.88      286.34     15.72 o 
 -15   5  11      307.66      354.61     18.29 o 
 -13   5  11       48.94       63.88      7.32 o 
 -11   5  11      434.55      427.23     16.35 o 
  -9   5  11      265.81      231.78      9.62 o 
  -7   5  11        4.85       11.55      4.39 o 
  -5   5  11     1042.80     1178.78     23.12 o 
  -3   5  11      153.46      174.43      8.71 o 
  -1   5  11      414.73      388.86     13.66 o 
   1   5  11       87.25      111.25     13.10 o 
   3   5  11      184.02      187.61     15.13 o 
   5   5  11      116.66      178.80     19.60 o 
   7   5  11      140.05      124.03     17.62 o 
   9   5  11      203.16      183.03     25.25 o 
  11   5  11       53.70      106.39     18.27 o 
 -24   6  11      102.20      119.71     20.21 o 
 -22   6  11        9.29       37.46     14.07 o 
 -20   6  11       12.88       19.05      8.04 o 
 -18   6  11      117.00      109.04     13.73 o 
 -16   6  11        3.72       -1.17      6.60 o 
 -14   6  11      275.06      290.33     16.27 o 
 -12   6  11       26.91        7.38      6.83 o 
 -10   6  11       35.37       18.83      7.18 o 
  -8   6  11        0.45        8.95      5.52 o 
  -6   6  11      579.42      737.70     17.51 o 
  -4   6  11      184.56      251.16     10.89 o 
  -2   6  11      157.10      129.34      8.41 o 
   0   6  11       69.44       64.51      8.95 o 
   2   6  11       73.77      102.00     18.96 o 
   4   6  11      128.51       82.03     16.18 o 
   6   6  11       15.28       29.28     10.96 o 
   8   6  11      349.96      255.83     24.72 o 
  10   6  11       21.80        0.63     16.93 o 
 -21   7  11       25.34       37.98      9.95 o 
 -19   7  11       10.37       13.64      8.50 o 
 -17   7  11      257.35      276.03     20.11 o 
 -15   7  11      212.84      236.28     20.40 o 
 -13   7  11      102.12       83.38     11.06 o 
 -11   7  11      324.91      365.89     22.60 o 
  -9   7  11      428.14      480.41     19.15 o 
  -7   7  11      206.59      284.82     18.44 o 
  -5   7  11       60.37       59.20      8.05 o 
  -3   7  11      141.24      171.00     10.31 o 
  -1   7  11      266.01      305.75     16.06 o 
   1   7  11       17.40        0.91      8.97 o 
   3   7  11       25.11       33.74     10.65 o 
   5   7  11      115.82      121.44     16.65 o 
   7   7  11       42.35       47.15     14.37 o 
 -20   8  11       25.44       43.02     18.98 o 
 -18   8  11       21.99       23.56     12.61 o 
 -16   8  11       40.51       37.26     11.38 o 
 -14   8  11       28.74       39.21     11.70 o 
 -12   8  11       93.89       73.48     12.67 o 
 -10   8  11       36.00       30.32      9.26 o 
  -8   8  11      295.52      363.69     20.16 o 
  -6   8  11       91.78       77.77     15.53 o 
  -4   8  11       65.08       60.00     11.83 o 
  -2   8  11       85.60       91.92     13.27 o 
   0   8  11        6.32       14.16      8.20 o 
   2   8  11        8.97        2.93     13.18 o 
   4   8  11        3.98       11.63     17.53 o 
   6   8  11      148.35      185.85     70.93 o 
 -17   9  11       39.57       12.97     16.02 o 
 -15   9  11        3.15       -3.83     10.82 o 
 -13   9  11      186.26      177.63     18.16 o 
 -11   9  11       84.84       78.76     13.60 o 
  -9   9  11       64.07       89.79     17.71 o 
  -7   9  11       89.92      100.21     18.33 o 
  -5   9  11       22.96       13.60     13.61 o 
  -3   9  11       16.85       11.11     10.58 o 
  -1   9  11      167.28      197.41     20.96 o 
   1   9  11       39.31       42.41     15.21 o 
   3   9  11       22.01       -9.87     21.29 o 
 -10  10  11        6.57        1.48     22.65 o 
  -8  10  11       38.05       32.84     24.48 o 
  -6  10  11        5.78       10.31     18.05 o 
  -4  10  11       70.41       88.47     32.23 o 
  -2  10  11      156.40      207.87     19.58 o 
 -28   0  12        1.21      -17.77     21.96 o 
 -26   0  12      493.87      574.06     38.22 o 
 -24   0  12       52.23      103.70     14.69 o 
 -22   0  12      171.88      208.95     29.51 o 
 -20   0  12      353.12      383.84     24.46 o 
 -18   0  12      644.52      607.73     58.80 o 
 -16   0  12      286.37      405.31     21.34 o 
 -14   0  12      194.06      174.57     14.32 o 
 -12   0  12       41.69      105.88     10.44 o 
 -10   0  12     1811.70     1660.36     47.45 o 
  -8   0  12     1585.62     1520.28     60.63 o 
  -6   0  12     1936.38       -0.09      4.38 o 
  -4   0  12     3398.19     2902.15    112.85 o 
  -2   0  12      822.72      723.83     28.50 o 
   0   0  12      693.74      620.00     25.08 o 
   2   0  12     1525.09     1298.87     42.59 o 
   4   0  12     1340.33     1260.38     42.67 o 
   6   0  12      199.85      110.04     13.41 o 
   8   0  12        0.14       26.22      9.84 o 
  10   0  12       96.08      160.12     17.46 o 
  12   0  12       90.26       95.10     15.39 o 
 -27   1  12      134.04      191.13     20.53 o 
 -25   1  12      189.11      206.55     17.01 o 
 -23   1  12      116.83       90.04     12.17 o 
 -21   1  12      140.83      125.46     10.70 o 
 -19   1  12      632.05      643.03     19.28 o 
 -17   1  12      517.01      525.87     16.15 o 
 -15   1  12       58.93       42.26      6.03 o 
 -13   1  12      143.56      145.03      8.06 o 
 -11   1  12     1118.91     1202.12     23.61 o 
  -9   1  12     3405.47     3592.79     93.04 o 
  -5   1  12      584.22      697.04     20.68 o 
  -3   1  12      222.46      298.38     11.41 o 
  -1   1  12      136.15       97.80      7.68 o 
   1   1  12      687.59      603.06     17.77 o 
   3   1  12      242.50      167.56      9.79 o 
   5   1  12      238.78      262.18     15.49 o 
   7   1  12      263.09      248.66     24.60 o 
   9   1  12       10.00       16.35      7.96 o 
  11   1  12      576.55      528.50     19.75 o 
  13   1  12      167.12      223.55     16.84 o 
 -26   2  12        1.53        9.82      9.74 o 
 -24   2  12        3.34       17.57      9.60 o 
 -22   2  12      116.90       81.07     11.18 o 
 -20   2  12       26.84       35.28     10.19 o 
 -18   2  12      429.66      442.22     13.75 o 
 -16   2  12      229.58      186.48     12.65 o 
 -14   2  12      197.33      220.96      9.04 o 
 -12   2  12      101.51      111.89      6.59 o 
 -10   2  12      344.93      338.79     13.44 o 
  -8   2  12     2293.49     2322.32     51.41 o 
  -6   2  12     1204.71     1044.73     23.71 o 
  -4   2  12      345.30      309.25     13.67 o 
  -2   2  12      313.74      331.51     14.75 o 
   0   2  12       25.06       17.03      5.47 o 
   2   2  12      377.14      361.44     20.57 o 
   4   2  12      705.05      640.85     21.79 o 
   6   2  12      759.51      748.92     24.93 o 
   8   2  12      128.79      101.48     18.60 o 
  10   2  12       26.33       23.18      7.91 o 
  12   2  12      118.75      152.05     27.11 o 
 -27   3  12       18.65       12.33     12.26 o 
 -25   3  12       44.09       41.45     11.09 o 
 -23   3  12       78.57       89.96     12.26 o 
 -21   3  12      140.88      156.48     15.43 o 
 -19   3  12       18.55       27.57      6.97 o 
 -17   3  12      466.90      486.42     14.27 o 
 -15   3  12       67.08       61.66      6.43 o 
 -13   3  12      322.79      425.37     12.96 o 
 -11   3  12      346.28      337.11     16.92 o 
  -9   3  12      251.05      329.09     11.32 o 
  -7   3  12     1002.47     1158.09     26.21 o 
  -5   3  12      597.36      719.22     18.68 o 
  -3   3  12      518.99      534.20     18.35 o 
  -1   3  12      298.30      408.97     13.98 o 
   1   3  12      254.58      198.76     12.87 o 
   3   3  12      136.77      158.53     12.14 o 
   5   3  12       48.60       54.28      7.90 o 
   7   3  12      137.63      160.95     13.47 o 
   9   3  12       75.79       65.85     26.29 o 
  11   3  12      289.36      334.39     27.97 o 
 -26   4  12       24.39       29.78     13.03 o 
 -24   4  12        0.34        1.26      9.98 o 
 -22   4  12       89.44       84.99     21.51 o 
 -20   4  12      111.52      141.73     12.34 o 
 -18   4  12      140.54      146.44     11.89 o 
 -16   4  12      295.65      261.49     14.57 o 
 -14   4  12       77.25       62.33      9.28 o 
 -12   4  12      447.32      463.99     15.47 o 
 -10   4  12       19.98       29.55      5.46 o 
  -8   4  12      892.59      923.18     20.88 o 
  -6   4  12      746.75      773.85     20.23 o 
  -4   4  12       68.12       82.81      7.86 o 
  -2   4  12       88.03       91.95      7.49 o 
   0   4  12       98.98      110.10      8.25 o 
   2   4  12       57.43       39.25      6.86 o 
   4   4  12      105.38       61.84      8.72 o 
   6   4  12       79.85       83.42     14.71 o 
   8   4  12      351.31      301.81     26.64 o 
  10   4  12      407.99      438.48     32.62 o 
 -25   5  12        8.80       25.64     12.09 o 
 -23   5  12      297.28      320.45     47.53 o 
 -21   5  12       13.89        2.67      9.81 o 
 -19   5  12       16.91       20.09      7.71 o 
 -17   5  12       24.79       29.96      7.79 o 
 -15   5  12      173.95      192.46     13.21 o 
 -13   5  12       34.60       32.47      7.50 o 
 -11   5  12      109.67      108.01      9.91 o 
  -9   5  12      140.32      183.48      9.04 o 
  -7   5  12      389.89      478.58     13.38 o 
  -5   5  12      479.51      560.03     15.86 o 
  -3   5  12      596.42      706.95     18.52 o 
  -1   5  12       33.70        5.35      5.07 o 
   1   5  12      564.97      664.71     18.21 o 
   3   5  12      177.36      210.20     20.85 o 
   5   5  12       70.34       91.08     15.49 o 
   7   5  12        4.13       -9.21     10.17 o 
   9   5  12      250.22      280.93     26.87 o 
 -22   6  12       80.97       90.09     14.84 o 
 -20   6  12      176.51      219.17     15.66 o 
 -18   6  12       50.41       36.10     12.71 o 
 -16   6  12      327.89      324.63     32.43 o 
 -14   6  12      332.46      337.87     17.36 o 
 -12   6  12        9.65        3.95      6.95 o 
 -10   6  12      310.03      338.21     16.18 o 
  -8   6  12      147.12      160.93     10.66 o 
  -6   6  12      318.73      315.00     11.94 o 
  -4   6  12        8.81        6.41      5.59 o 
  -2   6  12      194.12      211.43     10.54 o 
   0   6  12      114.31      121.69     11.05 o 
   2   6  12       62.50       76.84     11.94 o 
   4   6  12        3.50       11.61     11.59 o 
   6   6  12      120.59      137.62     19.25 o 
   8   6  12       34.36       31.23     20.12 o 
 -21   7  12      114.32       87.31     30.05 o 
 -19   7  12       72.06       96.42     14.30 o 
 -17   7  12      308.35      394.16     52.88 o 
 -15   7  12      100.74       97.20     13.91 o 
 -13   7  12       87.08       80.49     10.66 o 
 -11   7  12       87.32       63.36     10.21 o 
  -9   7  12      234.36      326.53     17.24 o 
  -7   7  12       30.24       21.76      8.29 o 
  -5   7  12      491.06      678.42     20.36 o 
  -3   7  12      458.47      537.92     20.14 o 
  -1   7  12       18.06       15.41     11.43 o 
   1   7  12      116.42      124.20     12.00 o 
   3   7  12       34.25       32.20     10.90 o 
   5   7  12       70.03       74.44     16.79 o 
   7   7  12      185.23      208.08     34.17 o 
 -18   8  12       19.11       13.53     11.45 o 
 -16   8  12       59.48       28.70     12.91 o 
 -14   8  12       15.34       20.39     11.26 o 
 -12   8  12       23.55       38.66     11.76 o 
 -10   8  12       79.52       81.50     11.69 o 
  -8   8  12       53.83       70.30     11.11 o 
  -6   8  12       53.36       65.03     13.08 o 
  -4   8  12       34.26       19.43     10.51 o 
  -2   8  12       15.44       14.82     13.00 o 
   0   8  12       11.25        9.24     11.07 o 
   2   8  12       42.68       48.13     10.57 o 
   4   8  12       12.80       22.41     19.81 o 
 -15   9  12       23.14       43.68     16.24 o 
 -13   9  12       71.39       73.97     14.24 o 
 -11   9  12        7.87        5.50     13.93 o 
  -9   9  12        2.55        3.64     14.16 o 
  -7   9  12        3.55       22.03     14.82 o 
  -5   9  12       13.46       15.02     14.56 o 
  -3   9  12      248.19      341.93     22.87 o 
  -1   9  12        4.65       11.88     21.21 o 
   1   9  12       25.30      -13.10     19.89 o 
 -27   1  13        5.86       16.13      9.95 o 
 -25   1  13       29.32       26.40     10.63 o 
 -23   1  13       47.36       75.03     12.56 o 
 -21   1  13       21.00       26.07      8.15 o 
 -19   1  13       34.05       26.53      6.62 o 
 -17   1  13      149.29      156.56      9.92 o 
 -15   1  13      176.64      151.39      8.92 o 
 -13   1  13      186.64      161.69     10.79 o 
 -11   1  13       78.03       84.09     10.28 o 
  -9   1  13       64.88       61.84     12.34 o 
  -7   1  13       93.76      107.95     10.76 o 
  -5   1  13       54.14       70.95      8.29 o 
  -3   1  13      213.23      248.16     11.27 o 
  -1   1  13        1.26        1.61      5.14 o 
   1   1  13       50.17       88.65     10.17 o 
   3   1  13       26.84       60.11      7.94 o 
   5   1  13       92.31       69.98      9.64 o 
   7   1  13       79.86      116.51     19.46 o 
   9   1  13       40.29       45.72      9.60 o 
  11   1  13       31.91       42.15      9.18 o 
 -26   2  13        4.38        5.89      9.79 o 
 -24   2  13      297.39      374.02     40.85 o 
 -22   2  13       37.86       48.37     10.11 o 
 -20   2  13      139.64      173.63     11.45 o 
 -18   2  13       46.21       37.90      6.07 o 
 -16   2  13       40.03       40.50      5.69 o 
 -14   2  13       35.19       37.48      6.83 o 
 -12   2  13       12.50       13.15      5.75 o 
 -10   2  13       90.58      105.36      8.82 o 
  -8   2  13       82.20      105.15     10.29 o 
  -6   2  13      789.57      807.26     23.78 o 
  -4   2  13     1127.15     1098.93     31.23 o 
  -2   2  13      165.45      228.76     11.55 o 
   0   2  13      541.99      513.92     16.65 o 
   2   2  13       90.53      120.22      9.74 o 
   4   2  13       96.56      132.57     11.77 o 
   6   2  13       68.31      106.51     12.02 o 
   8   2  13       55.15       51.71      8.76 o 
  10   2  13       24.49       37.72      8.31 o 
 -25   3  13      199.63      159.19     15.53 o 
 -23   3  13       17.02       21.73      9.37 o 
 -21   3  13      288.03      341.76     19.08 o 
 -19   3  13      675.22      663.18     20.54 o 
 -17   3  13      254.25      265.33     12.36 o 
 -15   3  13      704.41      709.95     20.32 o 
 -13   3  13      136.94       95.46      8.19 o 
 -11   3  13      455.07      491.70     15.70 o 
  -9   3  13      233.93      252.28     11.60 o 
  -7   3  13      170.64      155.74      9.57 o 
  -5   3  13      826.99      866.85     25.42 o 
  -3   3  13      170.21      199.11     13.04 o 
  -1   3  13      135.01      149.09     12.01 o 
   1   3  13      389.92      485.72     17.13 o 
   3   3  13      452.27      396.40     17.30 o 
   5   3  13        5.42        1.75      6.12 o 
   7   3  13       99.25       84.67      9.62 o 
   9   3  13      306.35      321.92     22.16 o 
 -26   4  13       11.71       17.08     12.61 o 
 -24   4  13      318.30      365.15     28.31 o 
 -22   4  13        5.45       13.18     11.82 o 
 -20   4  13      204.85      261.25     16.67 o 
 -18   4  13       15.24       18.62      8.49 o 
 -16   4  13       76.40      112.61     14.36 o 
 -14   4  13      317.99      329.65     14.05 o 
 -12   4  13       21.48       19.12      5.57 o 
 -10   4  13      191.24      216.81     10.71 o 
  -8   4  13      136.46      137.18      9.47 o 
  -6   4  13      142.87      167.18     10.32 o 
  -4   4  13      681.33      662.84     22.33 o 
  -2   4  13      178.39      203.59     13.84 o 
   0   4  13      139.81      134.84     10.56 o 
   2   4  13      380.26      383.89     15.51 o 
   4   4  13      456.51      485.38     17.95 o 
   6   4  13      122.84      148.14     15.39 o 
   8   4  13       21.77       27.33     10.43 o 
  10   4  13       26.35        9.54     12.85 o 
 -25   5  13      156.13      181.36     37.50 o 
 -23   5  13        6.46       -8.86     12.31 o 
 -21   5  13      110.87      107.71     14.12 o 
 -19   5  13      116.56      107.17     13.02 o 
 -17   5  13      314.42      356.26     34.73 o 
 -15   5  13      318.50      349.69     16.70 o 
 -13   5  13        3.53       12.43      7.03 o 
 -11   5  13        1.96        1.91      5.48 o 
  -9   5  13      464.15      504.44     14.20 o 
  -7   5  13       75.90       70.17      6.79 o 
  -5   5  13      242.54      294.67     12.24 o 
  -3   5  13      132.17      148.27      9.84 o 
  -1   5  13        4.94        2.18      5.74 o 
   1   5  13       75.26       47.70      8.39 o 
   3   5  13       92.88       98.94     12.88 o 
   5   5  13      182.41      169.56     16.50 o 
   7   5  13       75.05       74.84     13.04 o 
   9   5  13      320.43      346.78     41.88 o 
 -22   6  13       21.03       14.71     10.98 o 
 -20   6  13      145.30      170.59     17.62 o 
 -18   6  13       56.10       50.75     11.86 o 
 -16   6  13       80.04       49.57      9.68 o 
 -14   6  13      211.11      242.78     15.72 o 
 -12   6  13       45.61       68.63      9.83 o 
 -10   6  13      394.33      507.15     19.63 o 
  -8   6  13      524.17      540.69     15.47 o 
  -6   6  13      204.82      250.00     11.40 o 
  -4   6  13       21.15       16.21      6.37 o 
  -2   6  13       24.39       20.09      6.16 o 
   0   6  13       20.63       19.41      9.09 o 
   2   6  13        1.35        0.73      8.79 o 
   4   6  13       13.11       27.64     10.62 o 
   6   6  13       12.89        7.37     14.49 o 
 -21   7  13       38.10       45.73     12.84 o 
 -19   7  13       50.37       49.21     13.03 o 
 -17   7  13       21.13       30.08     11.22 o 
 -15   7  13       79.44      100.96     12.08 o 
 -13   7  13       61.29       44.71      9.96 o 
 -11   7  13       44.54       56.07      9.88 o 
  -9   7  13      115.10      147.24     13.19 o 
  -7   7  13      213.32      257.10     14.23 o 
  -5   7  13      390.81      487.11     17.73 o 
  -3   7  13       34.08       32.58     10.60 o 
  -1   7  13       40.92       33.48      8.65 o 
   1   7  13       68.59       78.29     12.57 o 
   3   7  13        3.25       -7.67      9.16 o 
   5   7  13       70.31       58.92     15.95 o 
 -18   8  13       67.37       68.06     14.20 o 
 -16   8  13        7.20        2.67     10.74 o 
 -14   8  13       38.48       29.98     11.81 o 
 -12   8  13       29.31       46.53     10.52 o 
 -10   8  13       86.52       91.28     12.03 o 
  -8   8  13       92.12       97.89     14.99 o 
  -6   8  13       35.16       30.76     12.19 o 
  -4   8  13      140.27      222.52     51.96 o 
  -2   8  13       44.05       72.21     24.24 o 
   0   8  13       35.97       44.99     10.27 o 
   2   8  13        8.92       33.35     11.32 o 
 -15   9  13       31.58       58.03     18.41 o 
 -13   9  13        6.90        7.51     13.61 o 
 -11   9  13        2.24      -14.16     14.16 o 
  -9   9  13      104.97      135.59     17.63 o 
  -7   9  13       11.19       33.68     16.61 o 
  -5   9  13       15.66        9.94     17.87 o 
  -3   9  13       15.68        4.53     13.50 o 
  -1   9  13        5.50      -13.11     13.11 o 
 -26   0  14       43.73       66.59     13.75 o 
 -24   0  14       46.90       55.30     12.75 o 
 -22   0  14      577.81      539.22     39.73 o 
 -20   0  14        2.83       -3.81      8.90 o 
 -18   0  14      524.07      542.08     26.10 o 
 -16   0  14     1098.03     1106.16     38.61 o 
 -14   0  14      124.63       75.54     13.98 o 
 -12   0  14      331.72      326.58     23.26 o 
 -10   0  14     1262.02     1247.09     53.53 o 
  -8   0  14     5476.56     5934.70    207.11 o 
  -6   0  14     2105.34     2233.96     86.76 o 
  -4   0  14       51.70       70.36     15.60 o 
  -2   0  14      372.35      486.04     31.07 o 
   0   0  14       23.98       19.86      9.41 o 
   2   0  14       77.67       39.42     10.69 o 
   4   0  14      338.33      375.87     28.91 o 
   6   0  14       61.65       13.70     13.91 o 
   8   0  14       95.10       81.11     19.81 o 
  10   0  14       16.01       12.26     15.58 o 
 -27   1  14        5.37        5.33      9.57 o 
 -25   1  14      588.54      707.73     51.60 o 
 -23   1  14      175.85      245.25     16.43 o 
 -21   1  14       77.84       43.53      8.12 o 
 -19   1  14       21.09       11.37      6.07 o 
 -17   1  14      158.63      112.56     10.72 o 
 -15   1  14      175.30      145.17     11.12 o 
 -13   1  14      195.09      250.73     14.43 o 
 -11   1  14      316.86      319.67     16.43 o 
  -9   1  14      259.32      321.58     19.93 o 
  -7   1  14     2340.21     2268.04     51.88 o 
  -5   1  14     1910.23     1805.14     43.51 o 
  -3   1  14     1023.36     1155.09     27.28 o 
  -1   1  14      145.84      157.86     10.49 o 
   1   1  14       74.34       95.37      9.06 o 
   3   1  14      477.30      445.69     19.47 o 
   5   1  14       11.88       44.39     16.85 o 
   7   1  14      326.12      367.56     21.91 o 
   9   1  14      128.41       93.46     14.75 o 
 -26   2  14      262.68      304.72     20.23 o 
 -24   2  14      187.12      256.67     35.56 o 
 -22   2  14        2.09        0.83      7.99 o 
 -20   2  14      163.33      201.09     12.22 o 
 -18   2  14       71.31       76.03      9.67 o 
 -16   2  14      460.91      400.47     23.27 o 
 -14   2  14      196.61      150.62     11.22 o 
 -12   2  14       56.11       59.90      9.02 o 
 -10   2  14      263.88      208.45     22.70 o 
  -8   2  14      685.09      778.36     23.44 o 
  -6   2  14     1360.72     1511.74     38.13 o 
  -4   2  14      213.10      182.35     12.56 o 
  -2   2  14      197.56      200.34     12.15 o 
   0   2  14       17.36       43.11      8.52 o 
   2   2  14      411.89      399.85     18.19 o 
   4   2  14       80.33       80.14     10.55 o 
   6   2  14       12.89       22.31     11.95 o 
   8   2  14      164.22      142.74     12.23 o 
 -25   3  14      119.28      126.03     19.19 o 
 -23   3  14       76.64       85.16     11.96 o 
 -21   3  14        2.69        7.49     11.41 o 
 -19   3  14      103.98      155.43     14.28 o 
 -17   3  14      144.13      162.02     16.40 o 
 -15   3  14        9.44        6.03      7.51 o 
 -13   3  14      148.55      178.00     12.17 o 
 -11   3  14      132.48      148.96     10.89 o 
  -9   3  14      399.75      383.60     16.07 o 
  -7   3  14      928.65      913.36     26.68 o 
  -5   3  14      254.35      277.41     21.09 o 
  -3   3  14      278.24      253.21     12.57 o 
  -1   3  14       60.25       68.25      9.76 o 
   1   3  14      164.78      238.89     15.51 o 
   3   3  14       25.86       51.09      9.21 o 
   5   3  14      137.11      132.59     11.25 o 
   7   3  14       74.59       99.01     13.36 o 
   9   3  14       19.67       23.16     19.91 o 
 -24   4  14      124.44      116.65     19.87 o 
 -22   4  14       76.02       75.00     16.38 o 
 -20   4  14       16.51       17.80      8.99 o 
 -18   4  14      101.57       70.41     11.37 o 
 -16   4  14      165.15      156.03     16.74 o 
 -14   4  14      223.35      213.69     12.33 o 
 -12   4  14      113.57      123.71      9.04 o 
 -10   4  14      116.80      113.34      9.24 o 
  -8   4  14      445.88      546.27     19.84 o 
  -6   4  14       43.10       15.27      7.13 o 
  -4   4  14      277.16      341.17     16.92 o 
  -2   4  14      183.74      173.63     15.64 o 
   0   4  14       52.44       80.73     10.95 o 
   2   4  14       26.88       48.37      8.57 o 
   4   4  14      110.89       87.41     12.48 o 
   6   4  14       26.87       31.91     12.40 o 
   8   4  14      126.45      134.99     18.58 o 
 -23   5  14       64.55      114.26     26.38 o 
 -21   5  14       14.14       12.13     10.24 o 
 -19   5  14       48.79       66.65     19.73 o 
 -17   5  14      180.19      234.02     21.52 o 
 -15   5  14       59.36       76.23     10.18 o 
 -13   5  14       63.17       67.29      9.66 o 
 -11   5  14       52.23       37.16      6.84 o 
  -9   5  14      254.74      294.01     11.75 o 
  -7   5  14       48.13       76.86      8.95 o 
  -5   5  14       29.34       19.46      9.72 o 
  -3   5  14      150.36      115.85     10.58 o 
  -1   5  14      311.33      302.87     16.34 o 
   1   5  14       40.74       22.40      9.31 o 
   3   5  14       15.53       15.12      9.50 o 
   5   5  14       49.52       57.57     14.46 o 
   7   5  14       73.33       53.46     15.33 o 
 -22   6  14        5.40       18.05     11.41 o 
 -20   6  14       18.50        8.53     10.36 o 
 -18   6  14      280.34      326.63     22.18 o 
 -16   6  14       13.19        1.47      7.76 o 
 -14   6  14       83.08      108.93     12.85 o 
 -12   6  14       79.91       98.61     11.35 o 
 -10   6  14       74.36       92.49     11.64 o 
  -8   6  14       87.48       76.61      7.74 o 
  -6   6  14      121.01      176.53     11.13 o 
  -4   6  14       21.86       28.79      8.00 o 
  -2   6  14      226.07      247.45     18.46 o 
   0   6  14       63.00       36.98     11.53 o 
   2   6  14       21.16        1.85      9.19 o 
   4   6  14       17.85       28.80     10.84 o 
 -21   7  14      105.54      122.76     16.47 o 
 -19   7  14       67.88       96.81     22.05 o 
 -17   7  14       25.94       15.77     11.89 o 
 -15   7  14        9.77        8.50      9.00 o 
 -13   7  14       87.63      106.60     12.57 o 
 -11   7  14       29.85       35.79      9.65 o 
  -9   7  14      160.35      141.28     14.05 o 
  -7   7  14      165.22      203.15     13.08 o 
  -5   7  14       80.80      119.41     14.66 o 
  -3   7  14       39.22       34.57     10.74 o 
  -1   7  14       74.04       96.15     17.38 o 
   1   7  14      122.82      120.22     14.63 o 
   3   7  14       26.20        3.30     12.63 o 
 -18   8  14       74.93       61.72     27.62 o 
 -16   8  14       30.32       39.19     12.19 o 
 -14   8  14       43.99       45.57     12.83 o 
 -12   8  14        5.46       -8.22      9.24 o 
 -10   8  14       84.82      114.30     13.22 o 
  -8   8  14       53.47       60.16     13.90 o 
  -6   8  14       19.00       19.00     15.17 o 
  -4   8  14       34.03       32.84     14.42 o 
  -2   8  14      156.01      170.33     30.97 o 
   0   8  14      199.93      235.31     25.24 o 
 -13   9  14       11.49       14.72     17.25 o 
 -11   9  14       44.11       35.92     26.12 o 
  -9   9  14        5.53       23.18     17.08 o 
  -7   9  14       64.30       98.70     29.55 o 
  -5   9  14       16.93       31.50     24.05 o 
 -27   1  15        4.23        5.71      9.78 o 
 -25   1  15       16.91       34.55     10.90 o 
 -23   1  15        1.96        2.78      7.96 o 
 -21   1  15      100.29       95.66     11.97 o 
 -19   1  15       10.62        9.80      7.58 o 
 -17   1  15       47.40       32.22      8.54 o 
 -15   1  15        4.42        9.61      7.36 o 
 -13   1  15      220.56      179.62     13.76 o 
 -11   1  15      631.59      601.78     23.72 o 
  -9   1  15       21.20        8.33     19.10 o 
  -7   1  15      320.88      355.60     21.94 o 
  -5   1  15       93.13       78.44      8.13 o 
  -3   1  15      171.42      248.98     17.12 o 
  -1   1  15        2.86        0.93      5.73 o 
   1   1  15       73.98       72.61      9.00 o 
   3   1  15        8.64       16.71      8.27 o 
   5   1  15       49.55       56.63     12.08 o 
   7   1  15       17.78       17.41     10.69 o 
 -26   2  15       54.61       53.41     16.57 o 
 -24   2  15       43.69       37.23     14.95 o 
 -22   2  15       70.65       68.70     15.18 o 
 -20   2  15       46.64       54.55      9.80 o 
 -18   2  15      374.06      431.43     24.39 o 
 -16   2  15       31.38       34.86      8.56 o 
 -14   2  15       98.40      101.39     11.10 o 
 -12   2  15      130.76      140.56     12.41 o 
 -10   2  15       22.58       21.57      8.31 o 
  -8   2  15      547.28      540.00     19.58 o 
  -6   2  15      352.91      442.95     17.94 o 
  -4   2  15      252.60      227.66     12.25 o 
  -2   2  15       66.06       46.36     10.81 o 
   0   2  15      225.36      175.39     13.76 o 
   2   2  15      267.57      223.81     15.60 o 
   4   2  15       71.96       52.19     11.20 o 
   6   2  15      144.69      106.84     14.41 o 
   8   2  15        5.78       19.98     19.03 o 
 -25   3  15       29.52       24.28     14.91 o 
 -23   3  15       55.32       65.51     26.68 o 
 -21   3  15       50.03       31.63     13.42 o 
 -19   3  15       96.07      106.82     12.61 o 
 -17   3  15      103.88       90.65     10.68 o 
 -15   3  15       20.87       19.22      7.16 o 
 -13   3  15      108.27       81.21     17.05 o 
 -11   3  15      616.59      616.03     21.22 o 
  -9   3  15     1138.84     1174.40     48.81 o 
  -7   3  15      497.54      524.83     36.97 o 
  -5   3  15      275.15      306.62     15.87 o 
  -3   3  15       40.35       41.96     13.00 o 
  -1   3  15      481.52      494.28     20.35 o 
   1   3  15      121.09      141.25     13.75 o 
   3   3  15      146.44      134.75     15.26 o 
   5   3  15      148.50      139.54     13.35 o 
   7   3  15      345.66      408.88     38.91 o 
 -24   4  15      156.32      139.28     21.64 o 
 -22   4  15       15.29       14.83     13.16 o 
 -20   4  15      178.59      204.47     22.72 o 
 -18   4  15      210.55      236.68     17.41 o 
 -16   4  15       64.14       84.60     15.53 o 
 -14   4  15       59.51       63.10      7.50 o 
 -12   4  15       67.57       84.99      9.83 o 
 -10   4  15       20.10       17.97     10.72 o 
  -8   4  15      487.18      478.03     19.16 o 
  -6   4  15      141.52      174.79     13.04 o 
  -4   4  15      143.47      129.45     12.31 o 
  -2   4  15       34.06       48.88     10.03 o 
   0   4  15      533.76      466.63     21.28 o 
   2   4  15      145.53      117.63     13.01 o 
   4   4  15      129.36      105.80     13.97 o 
   6   4  15      103.24       89.68     16.23 o 
 -23   5  15       91.77       72.60     17.76 o 
 -21   5  15       31.38       28.28     10.92 o 
 -19   5  15       85.25       79.82     14.94 o 
 -17   5  15       24.80       22.45      8.65 o 
 -15   5  15      215.29      243.33     23.55 o 
 -13   5  15      104.46      113.04     11.35 o 
 -11   5  15       25.27       35.44      8.68 o 
  -9   5  15      829.47      911.48     31.65 o 
  -7   5  15      142.49      207.15     13.61 o 
  -5   5  15       21.00       27.31      7.60 o 
  -3   5  15      127.92      100.01     10.40 o 
  -1   5  15      352.85      442.86     20.18 o 
   1   5  15      144.44      201.02     20.58 o 
   3   5  15       30.51       18.51     10.06 o 
   5   5  15       10.23       17.73     13.14 o 
 -22   6  15        4.52        1.50     10.91 o 
 -20   6  15        6.25       13.33     10.99 o 
 -18   6  15      121.39      130.45     22.71 o 
 -16   6  15       82.40       92.26     19.43 o 
 -14   6  15      205.31      236.20     16.16 o 
 -12   6  15       31.97       27.98      9.08 o 
 -10   6  15      397.69      455.34     19.98 o 
  -8   6  15      137.93      205.51     13.44 o 
  -6   6  15      293.16      346.30     16.45 o 
  -4   6  15       25.65       24.96      9.43 o 
  -2   6  15       11.18        9.51      9.64 o 
   0   6  15      135.33      138.38     18.80 o 
   2   6  15        3.17       -0.02     10.04 o 
   4   6  15       58.31       84.30     16.29 o 
 -19   7  15       57.47      103.86     15.87 o 
 -17   7  15       47.74       63.10     13.09 o 
 -15   7  15       46.78       54.79     10.93 o 
 -13   7  15       43.53       40.40     10.70 o 
 -11   7  15       20.27       16.35      9.22 o 
  -9   7  15      517.89      634.94     29.59 o 
  -7   7  15       71.18       60.28     11.74 o 
  -5   7  15       40.40       56.85     13.88 o 
  -3   7  15      117.84      118.28     17.18 o 
  -1   7  15       27.79       33.66     13.44 o 
   1   7  15       66.76       81.61     16.03 o 
 -16   8  15       31.67       20.92     18.42 o 
 -14   8  15      180.39      194.48     16.67 o 
 -12   8  15       43.20       58.40     11.67 o 
 -10   8  15       67.34       47.01     11.27 o 
  -8   8  15      125.72      154.47     22.80 o 
  -6   8  15        1.29       -3.95     20.08 o 
  -4   8  15        6.69       25.46     20.66 o 
  -2   8  15       11.73       15.24     21.00 o 
 -26   0  16      152.66      152.15     27.13 o 
 -24   0  16      173.25      202.99     28.28 o 
 -22   0  16        4.89       13.55     14.71 o 
 -20   0  16      229.17      231.13     26.52 o 
 -18   0  16       68.27       43.81     14.06 o 
 -16   0  16       55.14       61.15     14.60 o 
 -14   0  16      701.39      668.35     36.75 o 
 -12   0  16       83.86      124.12     17.96 o 
 -10   0  16      236.84      265.66     23.21 o 
  -8   0  16      235.18      252.20     22.85 o 
  -6   0  16     1030.48     1161.74     40.22 o 
  -4   0  16      228.92      153.06     20.67 o 
  -2   0  16       63.43       76.79     12.58 o 
   0   0  16      520.14      476.94     25.37 o 
   2   0  16       99.97       87.34     13.89 o 
   4   0  16      141.18      155.91     23.63 o 
   6   0  16      251.99      258.12     30.33 o 
 -25   1  16      189.84      166.87     20.70 o 
 -23   1  16       66.94       68.67     28.95 o 
 -21   1  16      118.50       89.17     13.87 o 
 -19   1  16       61.87       50.72     10.51 o 
 -17   1  16       45.11       34.19      9.28 o 
 -15   1  16      485.70      439.10     20.74 o 
 -13   1  16      176.25      142.68     13.09 o 
 -11   1  16      387.98      462.43     20.95 o 
  -9   1  16      640.14      582.19     23.91 o 
  -7   1  16      133.59      127.06     11.32 o 
  -5   1  16       55.16       60.13      7.91 o 
  -3   1  16       10.32       38.38      7.23 o 
  -1   1  16      253.04      200.35     12.66 o 
   1   1  16      278.24      324.04     17.35 o 
   3   1  16       46.38       48.88     12.44 o 
   5   1  16       14.93       34.33     11.70 o 
   7   1  16        4.06       22.72     11.38 o 
 -26   2  16       61.48       98.12     19.20 o 
 -24   2  16      187.75      222.77     39.36 o 
 -22   2  16      140.29      158.33     20.22 o 
 -20   2  16        0.38        2.47     11.71 o 
 -18   2  16       48.83       35.74      9.43 o 
 -16   2  16      204.05      186.53     15.02 o 
 -14   2  16       24.96       19.23      8.10 o 
 -12   2  16        6.66        8.02      9.87 o 
 -10   2  16      536.68      539.11     20.10 o 
  -8   2  16      107.84      151.97     12.19 o 
  -6   2  16      107.41      129.16     12.01 o 
  -4   2  16       41.80       81.92      8.86 o 
  -2   2  16       43.64       18.65      8.36 o 
   0   2  16      153.59      127.66     12.95 o 
   2   2  16        5.71       14.30      9.00 o 
   4   2  16      314.87      393.31     61.94 o 
   6   2  16      248.96      282.01     22.15 o 
 -25   3  16      189.86      211.42     25.73 o 
 -23   3  16       28.42       20.60     19.57 o 
 -21   3  16       24.08       12.66     14.17 o 
 -19   3  16       36.22        8.73     13.72 o 
 -17   3  16       21.02       -1.71      7.28 o 
 -15   3  16       23.22       35.70      9.08 o 
 -13   3  16      109.02       93.55     11.59 o 
 -11   3  16       97.03      106.53     10.81 o 
  -9   3  16      142.34      122.47     16.22 o 
  -7   3  16       10.41       14.08      7.55 o 
  -5   3  16      118.00       92.95      9.25 o 
  -3   3  16       58.78      103.09     11.69 o 
  -1   3  16       87.68       91.73     11.90 o 
   1   3  16      126.08      123.63     13.46 o 
   3   3  16      116.80       98.69     14.67 o 
   5   3  16        8.12       16.91     13.34 o 
 -24   4  16       28.01       53.81     24.24 o 
 -22   4  16       80.94       64.28     16.45 o 
 -20   4  16       67.50       61.30     14.86 o 
 -18   4  16      116.38      158.48     15.05 o 
 -16   4  16        2.07        1.51     12.11 o 
 -14   4  16        8.88       -5.44      6.75 o 
 -12   4  16       68.01       80.92     10.19 o 
 -10   4  16       57.05       56.80      9.45 o 
  -8   4  16        4.35       22.15      8.38 o 
  -6   4  16       55.65       95.46     11.26 o 
  -4   4  16       48.37       62.45     10.36 o 
  -2   4  16      238.33      288.23     17.93 o 
   0   4  16       48.71       55.49     11.09 o 
   2   4  16       34.34       32.99     10.29 o 
   4   4  16      138.86      133.00     24.87 o 
 -23   5  16        7.85       11.60     14.99 o 
 -21   5  16        0.61       -0.53      9.68 o 
 -19   5  16      183.30      156.57     14.01 o 
 -17   5  16       19.66        5.35     10.94 o 
 -15   5  16       47.47       43.57     10.58 o 
 -13   5  16      172.19      167.60     18.81 o 
 -11   5  16      180.28      182.10     15.60 o 
  -9   5  16        8.22        7.53      7.02 o 
  -7   5  16       31.90       37.33      8.42 o 
  -5   5  16      137.95      120.12     11.30 o 
  -3   5  16       11.89        6.02      7.60 o 
  -1   5  16        7.97       13.61      8.31 o 
   1   5  16       11.23       30.97     13.41 o 
   3   5  16       83.72       93.30     22.78 o 
 -20   6  16        2.90       -6.67      8.64 o 
 -18   6  16       40.66       45.34     10.83 o 
 -16   6  16      120.44      163.57     17.97 o 
 -14   6  16       69.59       96.02     13.54 o 
 -12   6  16       63.03       65.37     20.56 o 
 -10   6  16      152.30      171.83     31.85 o 
  -8   6  16      204.71      210.42     14.16 o 
  -6   6  16       88.18       92.91     10.76 o 
  -4   6  16       54.03       38.02      9.08 o 
  -2   6  16       15.97       32.15     11.49 o 
   0   6  16        7.71        3.52     12.20 o 
   2   6  16       45.68       63.02     21.99 o 
 -19   7  16       13.68       -8.96     14.23 o 
 -17   7  16      119.29      139.77     14.90 o 
 -15   7  16       20.24       29.61     11.25 o 
 -13   7  16      175.54      152.58     16.62 o 
 -11   7  16       12.78        2.73     10.30 o 
  -9   7  16        3.36       10.03     12.50 o 
  -7   7  16       77.74       92.31     15.16 o 
  -5   7  16      121.10      152.46     16.15 o 
  -3   7  16       17.48       34.96     13.97 o 
  -1   7  16      184.82      234.72     30.64 o 
 -14   8  16       34.38       34.80     21.21 o 
 -12   8  16       10.22       14.54     14.61 o 
 -10   8  16       44.31       33.59     24.82 o 
  -8   8  16       85.16      116.72     32.20 o 
  -6   8  16        1.42       33.46     26.86 o 
 -25   1  17       18.38       32.46     18.95 o 
 -23   1  17       12.73       21.41     11.57 o 
 -21   1  17       37.36       30.69     11.06 o 
 -19   1  17       65.14       54.12     10.94 o 
 -17   1  17       42.04       36.68      9.53 o 
 -15   1  17        3.01        5.91      7.53 o 
 -13   1  17       13.31        8.85      8.16 o 
 -11   1  17        7.00       -1.93      8.73 o 
  -9   1  17        7.49       13.48      9.15 o 
  -7   1  17      101.56       90.63      9.47 o 
  -5   1  17       80.35       61.35      8.40 o 
  -3   1  17       45.21       34.47      8.20 o 
  -1   1  17       89.40       73.96      9.51 o 
   1   1  17       26.46       44.57      9.89 o 
   3   1  17       71.17       52.90     12.58 o 
   5   1  17      146.98      201.03     19.48 o 
 -26   2  17       95.56      128.47     28.29 o 
 -24   2  17       68.21       80.28     21.52 o 
 -22   2  17       34.45        2.75     14.64 o 
 -20   2  17      101.74       86.37     13.19 o 
 -18   2  17      444.76      441.53     30.73 o 
 -16   2  17       67.14       64.43     10.67 o 
 -14   2  17      163.82      157.35     36.50 o 
 -12   2  17        2.35       19.44      8.44 o 
 -10   2  17        4.94       -0.08      7.00 o 
  -8   2  17      127.12      124.87     12.04 o 
  -6   2  17       47.60       42.51      8.01 o 
  -4   2  17       77.69      100.38     10.16 o 
  -2   2  17       76.36       89.69     11.58 o 
   0   2  17       97.65      153.52     24.21 o 
   2   2  17       85.23       79.11     12.12 o 
   4   2  17       27.71       20.30     11.55 o 
 -25   3  17      247.46      237.76     34.18 o 
 -23   3  17      140.01      128.45     25.13 o 
 -21   3  17       38.52       35.42     17.35 o 
 -19   3  17       10.56        0.27     12.58 o 
 -17   3  17       53.29       35.91      9.85 o 
 -15   3  17      183.07      181.17     15.68 o 
 -13   3  17       19.59       23.70      8.09 o 
 -11   3  17        1.05       -6.34      6.34 o 
  -9   3  17       19.45       21.50      8.20 o 
  -7   3  17       61.01       60.47     10.45 o 
  -5   3  17       75.46       69.54     17.90 o 
  -3   3  17      102.69      108.19     12.25 o 
  -1   3  17      243.01      236.66     17.19 o 
   1   3  17      151.14      135.86     18.47 o 
   3   3  17       37.57       31.06     15.53 o 
 -24   4  17       30.12       27.20     19.61 o 
 -22   4  17       35.50       53.93     19.11 o 
 -20   4  17      171.93       81.41     20.72 o 
 -18   4  17       91.18       90.68     19.94 o 
 -16   4  17       21.58       14.64     10.78 o 
 -14   4  17       30.84       19.44     14.92 o 
 -12   4  17       61.29       44.33     11.94 o 
 -10   4  17       65.25       81.69     10.68 o 
  -8   4  17      469.98      496.40     20.74 o 
  -6   4  17        2.57       13.98      8.66 o 
  -4   4  17       39.10       12.83      9.07 o 
  -2   4  17       32.13        3.99      9.28 o 
   0   4  17      120.13      146.86     21.83 o 
   2   4  17       93.29       76.63     15.15 o 
 -21   5  17        3.67        9.51      9.57 o 
 -19   5  17        4.03        0.53      8.84 o 
 -17   5  17       95.94      127.79     40.27 o 
 -15   5  17        8.08        2.86     20.25 o 
 -13   5  17      121.67      174.64     19.52 o 
 -11   5  17       64.26       77.46     11.33 o 
  -9   5  17      153.21      129.13     11.58 o 
  -7   5  17      194.72      171.94     12.91 o 
  -5   5  17       25.37       59.45      9.77 o 
  -3   5  17       44.48       37.83     12.62 o 
  -1   5  17       79.95      114.20     12.70 o 
   1   5  17      130.07      185.44     28.25 o 
 -20   6  17        6.01        1.95     10.34 o 
 -18   6  17       12.38        8.97     10.19 o 
 -16   6  17      104.05       86.66     28.65 o 
 -14   6  17        7.39        8.75     12.03 o 
 -12   6  17       42.57       81.48     26.03 o 
 -10   6  17      114.14      102.18     16.86 o 
  -8   6  17      250.99      309.63     16.79 o 
  -6   6  17      122.92      130.38     12.46 o 
  -4   6  17       15.42       21.72     11.16 o 
  -2   6  17      155.88      167.94     17.90 o 
 -17   7  17       37.24       13.10     13.77 o 
 -15   7  17       31.40       26.28     26.61 o 
 -13   7  17       67.95       66.78     15.95 o 
 -11   7  17        0.90      -10.47     12.00 o 
  -9   7  17      155.11      147.18     20.61 o 
  -7   7  17       24.91       21.12     22.62 o 
  -5   7  17       60.97      129.67     15.48 o 
 -24   0  18      110.62       53.34     19.15 o 
 -22   0  18       84.99       52.41     18.33 o 
 -20   0  18      376.25      409.79     32.71 o 
 -18   0  18       48.27       55.00     14.95 o 
 -16   0  18       39.09       57.15     15.17 o 
 -14   0  18       98.45       55.56     14.87 o 
 -12   0  18      143.06       57.40     15.52 o 
 -10   0  18      205.66      277.79     25.27 o 
  -8   0  18      604.14      629.10     32.17 o 
  -6   0  18      500.70      545.11     27.06 o 
  -4   0  18      241.54      318.49     22.01 o 
  -2   0  18       55.17       66.06     13.38 o 
   0   0  18       50.39       51.59     13.10 o 
   2   0  18      176.15      329.41     30.15 o 
 -25   1  18      234.76      255.77     33.71 o 
 -23   1  18       40.06       17.61     11.51 o 
 -21   1  18       60.52       69.97     12.93 o 
 -19   1  18       72.32       48.33     10.81 o 
 -17   1  18       12.19        8.89      8.24 o 
 -15   1  18      219.52      141.61     14.23 o 
 -13   1  18      111.42       62.02     10.82 o 
 -11   1  18      119.27      156.87     13.05 o 
  -9   1  18      396.76      330.98     17.12 o 
  -7   1  18      141.60      100.73     10.26 o 
  -5   1  18      132.34      185.81     15.18 o 
  -3   1  18       26.50       18.53      7.73 o 
  -1   1  18      107.08       99.46     18.23 o 
   1   1  18       67.53       80.92     12.22 o 
   3   1  18      375.99      481.08     25.57 o 
 -24   2  18       15.17       18.21     17.90 o 
 -22   2  18       10.29        1.10     14.72 o 
 -20   2  18       59.38       74.31     12.58 o 
 -18   2  18      120.32      122.75     14.16 o 
 -16   2  18        9.92       -2.13      7.76 o 
 -14   2  18        9.07        8.66      8.46 o 
 -12   2  18       11.73       -0.65      8.66 o 
 -10   2  18      161.93      182.55     13.85 o 
  -8   2  18      246.38      224.12     15.63 o 
  -6   2  18      331.46      295.78     15.15 o 
  -4   2  18      192.49      208.97     15.73 o 
  -2   2  18       18.36       11.09      9.20 o 
   0   2  18       22.03        7.89      9.13 o 
   2   2  18      316.13      359.09     28.89 o 
 -23   3  18       44.11        5.85     16.22 o 
 -21   3  18       23.89       37.82     18.31 o 
 -19   3  18       36.13       20.91     10.09 o 
 -17   3  18        3.38        0.43      8.80 o 
 -15   3  18       80.84       79.54     17.28 o 
 -13   3  18      160.40      153.61     20.43 o 
 -11   3  18       74.04       58.18      9.94 o 
  -9   3  18      185.76      143.06     13.35 o 
  -7   3  18      201.01      258.76     17.21 o 
  -5   3  18        6.70        4.35     14.65 o 
  -3   3  18      356.49      363.62     19.64 o 
  -1   3  18      135.94      151.90     15.04 o 
   1   3  18      162.40      217.77     34.10 o 
 -22   4  18       62.80       53.87     19.42 o 
 -20   4  18       41.72       64.37     20.60 o 
 -18   4  18       17.66       24.71     15.29 o 
 -16   4  18       99.75      104.85     16.32 o 
 -14   4  18      115.47      113.99     16.07 o 
 -12   4  18       24.84       38.68      9.69 o 
 -10   4  18      396.39      453.44     47.34 o 
  -8   4  18      104.51       63.78     10.93 o 
  -6   4  18        6.20        3.71     10.76 o 
  -4   4  18       97.89       97.33     15.10 o 
  -2   4  18       72.43       89.22     20.21 o 
   0   4  18       24.53       16.43     11.19 o 
 -21   5  18       63.59       37.60     27.48 o 
 -19   5  18      124.12      219.14     34.41 o 
 -17   5  18       54.41       72.53     31.99 o 
 -15   5  18       72.30       62.88     14.79 o 
 -13   5  18       45.70       29.28     21.16 o 
 -11   5  18       94.84       98.99     12.53 o 
  -9   5  18       18.86       24.60     10.45 o 
  -7   5  18      156.14      193.98     14.31 o 
  -5   5  18       13.43       13.56      9.91 o 
  -3   5  18       77.15       55.82     10.70 o 
  -1   5  18       47.20       49.22     19.96 o 
 -18   6  18       52.69       41.31     15.63 o 
 -16   6  18       80.15      110.52     20.43 o 
 -14   6  18        6.84        8.27     12.56 o 
 -12   6  18      103.54      116.06     17.92 o 
 -10   6  18       51.10       54.37     28.62 o 
  -8   6  18       51.67       83.80     12.98 o 
  -6   6  18       67.83       86.26     11.44 o 
  -4   6  18       36.43       35.51     12.00 o 
 -13   7  18      125.69      128.43     31.09 o 
 -11   7  18       75.35       88.56     18.38 o 
  -9   7  18       61.94       85.82     18.05 o 
 -23   1  19       14.55       13.24     11.95 o 
 -21   1  19       18.59        0.58      9.54 o 
 -19   1  19        3.92       -7.84      7.84 o 
 -17   1  19       12.79        5.25      8.61 o 
 -15   1  19      144.47      109.10     13.50 o 
 -13   1  19        2.44        5.98      9.11 o 
 -11   1  19        7.13       15.00      8.71 o 
  -9   1  19       53.72       36.04      8.44 o 
  -7   1  19       89.42       82.38     10.04 o 
  -5   1  19       33.13       25.39      8.34 o 
  -3   1  19        2.04       -7.92      7.92 o 
  -1   1  19       39.47       24.87      9.96 o 
   1   1  19       18.98        9.78      9.91 o 
 -24   2  19       88.45       53.12     21.17 o 
 -22   2  19        8.31        2.34     10.65 o 
 -20   2  19      115.10      112.12     17.27 o 
 -18   2  19        8.93        6.50      8.59 o 
 -16   2  19        4.36       10.74      9.00 o 
 -14   2  19       83.23       90.19     15.43 o 
 -12   2  19      186.21      134.10     18.05 o 
 -10   2  19      133.63      167.43     14.24 o 
  -8   2  19       78.51       49.60      9.24 o 
  -6   2  19       15.67       30.81      8.75 o 
  -4   2  19       45.86       42.30     10.73 o 
  -2   2  19        3.78       -0.80      9.43 o 
   0   2  19        4.34       10.91     10.86 o 
 -23   3  19      132.69      127.79     26.40 o 
 -21   3  19       13.59      -10.84     14.52 o 
 -19   3  19       15.78       10.97      9.88 o 
 -17   3  19       29.97       17.00      9.80 o 
 -15   3  19       17.64       10.95      9.81 o 
 -13   3  19       55.86       33.18     14.82 o 
 -11   3  19       34.24       20.07      9.57 o 
  -9   3  19      222.35      185.31     15.42 o 
  -7   3  19       69.66       81.27     12.21 o 
  -5   3  19      254.25      230.97     17.66 o 
  -3   3  19      292.42      347.98     20.58 o 
  -1   3  19      101.22       49.74     12.24 o 
 -22   4  19       87.49       49.90     19.51 o 
 -20   4  19      179.35      138.83     25.34 o 
 -18   4  19       13.90       -4.10     10.79 o 
 -16   4  19       88.34      167.46     31.56 o 
 -14   4  19      147.33      143.77     21.15 o 
 -12   4  19      109.59      102.14     13.25 o 
 -10   4  19      125.04      111.85     12.99 o 
  -8   4  19      197.02      187.87     15.94 o 
  -6   4  19        4.33        3.25     11.61 o 
  -4   4  19      131.73      149.25     15.58 o 
  -2   4  19       13.08        7.77     10.20 o 
 -19   5  19       18.59       11.94     12.68 o 
 -17   5  19       14.94       15.06     12.96 o 
 -15   5  19       59.78       44.09     14.37 o 
 -13   5  19       36.18       27.03     12.81 o 
 -11   5  19        7.22        3.47      9.63 o 
  -9   5  19      223.59      298.90     17.62 o 
  -7   5  19       67.19       59.02     10.68 o 
  -5   5  19       96.76       69.98     11.48 o 
 -16   6  19        2.15        5.66     12.68 o 
 -14   6  19       28.64       17.02     12.95 o 
 -12   6  19       71.09       65.86     16.12 o 
 -10   6  19       86.61       70.04     16.53 o 
  -8   6  19       17.49       12.85      9.46 o 
 -22   0  20      213.53      213.91     29.43 o 
 -20   0  20      218.79      246.38     28.52 o 
 -18   0  20      382.11      320.50     28.75 o 
 -16   0  20      207.30      172.23     23.21 o 
 -14   0  20      454.89      584.11     37.83 o 
 -12   0  20       21.48       28.12     16.22 o 
 -10   0  20      200.23      195.72     22.35 o 
  -8   0  20       47.81       29.83     15.03 o 
  -6   0  20      223.26      241.34     21.53 o 
  -4   0  20        0.40       -8.89     11.57 o 
  -2   0  20      157.82      170.28     26.79 o 
 -23   1  20      110.18      118.19     16.66 o 
 -21   1  20       50.41       26.62     11.49 o 
 -19   1  20       20.81       17.34      9.73 o 
 -17   1  20       48.17       29.51     10.74 o 
 -15   1  20       52.58       48.31     11.42 o 
 -13   1  20      350.79      375.63     25.96 o 
 -11   1  20      126.14       91.13     12.26 o 
  -9   1  20      127.50      127.18     12.13 o 
  -7   1  20      159.58      119.53     17.50 o 
  -5   1  20       36.76       14.43     11.89 o 
  -3   1  20      113.36      141.54     14.85 o 
 -22   2  20      132.02      123.92     16.73 o 
 -20   2  20       15.83       19.95     15.53 o 
 -18   2  20        2.14        0.28      8.62 o 
 -16   2  20      101.85      108.24     14.16 o 
 -14   2  20      116.88      115.81     13.15 o 
 -12   2  20      110.34       82.55     11.60 o 
 -10   2  20      133.27      136.37     13.84 o 
  -8   2  20        8.53        0.39      7.82 o 
  -6   2  20       65.07       98.60     13.44 o 
  -4   2  20       38.38       25.37     10.79 o 
  -2   2  20      122.15      134.49     15.47 o 
 -21   3  20       83.09       72.72     22.65 o 
 -19   3  20       25.25       25.64     11.15 o 
 -17   3  20       22.37       21.09     10.27 o 
 -15   3  20       32.98       39.67     10.07 o 
 -13   3  20       59.59       71.10     21.22 o 
 -11   3  20        9.18        3.18     14.16 o 
  -9   3  20       22.66       30.67     13.68 o 
  -7   3  20       18.33        2.49     11.85 o 
  -5   3  20      112.44       97.06     13.62 o 
  -3   3  20       16.59        0.66     10.19 o 
 -20   4  20      119.68      133.69     24.82 o 
 -18   4  20        6.90       27.13     13.66 o 
 -16   4  20       38.35       13.54      9.48 o 
 -14   4  20        4.01       -8.33      8.33 o 
 -12   4  20       22.23       29.23     17.64 o 
 -10   4  20       10.14       -0.27      9.31 o 
  -8   4  20        0.68        2.63      9.98 o 
  -6   4  20      235.47      220.00     23.57 o 
 -17   5  20       26.07       24.59     13.46 o 
 -15   5  20        1.99      -10.01     14.97 o 
 -13   5  20        9.44        7.76     12.71 o 
 -11   5  20        5.05       -2.10      9.56 o 
  -9   5  20       63.64       61.00     11.14 o 
 -21   1  21       31.52       11.31     10.90 o 
 -19   1  21       71.35       38.62     11.60 o 
 -17   1  21       47.30       42.97     10.88 o 
 -15   1  21       24.77       15.49     14.92 o 
 -13   1  21        9.50       -3.67      8.82 o 
 -11   1  21        5.56       -7.47      7.47 o 
  -9   1  21       18.03        3.25      8.57 o 
  -7   1  21       44.34       15.79      8.78 o 
  -5   1  21       45.25       48.00     12.00 o 
 -20   2  21       40.46       34.80     12.11 o 
 -18   2  21        0.34       -4.39      9.23 o 
 -16   2  21       39.58       31.81     10.02 o 
 -14   2  21        9.61        7.19     12.42 o 
 -12   2  21       17.37       16.66      9.63 o 
 -10   2  21       16.23        7.90      8.38 o 
  -8   2  21       95.04       94.20     11.64 o 
  -6   2  21       22.61       24.80     10.93 o 
 -19   3  21       86.87       82.32     12.46 o 
 -17   3  21       16.95       21.50      9.37 o 
 -15   3  21       47.84       24.75     10.04 o 
 -13   3  21       37.50       12.88      9.27 o 
 -11   3  21       18.37       -1.54      9.18 o 
  -9   3  21       14.76       12.79     10.14 o 
  -7   3  21        5.82       14.92     11.37 o 
 -16   4  21       51.96       39.34     11.21 o 
 -14   4  21       19.07       -8.50     16.06 o 
 -12   4  21       24.11       11.54     11.91 o 
 -10   4  21       68.83       48.93     13.61 o 
 -18   0  22       98.77       64.18     19.09 o 
 -16   0  22      109.56       32.52     16.31 o 
 -14   0  22        9.68       25.55     13.39 o 
 -12   0  22      137.92      153.19     42.59 o 
 -10   0  22      266.01      210.20     21.76 o 
  -8   0  22       38.36       46.66     24.66 o 
 -19   1  22       30.98       24.67     11.59 o 
 -17   1  22       30.79        4.06     11.97 o 
 -15   1  22       88.95      100.34     12.88 o 
 -13   1  22       29.72       11.33      9.31 o 
 -11   1  22        5.61       18.22     15.56 o 
  -9   1  22       59.24       57.92     12.53 o 
 -16   2  22       23.63       18.56      9.79 o 
 -14   2  22       24.88       16.63      9.58 o 
 -12   2  22       17.48        4.16      9.51 o 
 -10   2  22       43.38       26.56      9.75 o 
                                                 
